# Supplementary material for: Microarray analysis identifies a set of CXCR3 and CCR2 ligand chemokines as early IFNβ-responsive genes in peripheral blood lymphocytes in vitro: an implication for IFNβ-related adverse effects in multiple sclerosis
Source: BMC Neurol. 2006 May 19;6:18. doi: 10.1186/1471-2377-6-18 (PMC1483835; doi:10.1186/1471-2377-6-18)
Supplement: Additional File 1 — The gene list of cDNA microarray utilized in the present study. The complete gene list of cDNA microarray utilized in the present study is shown. It includes 1,258 well-annotated genes, selected from cytokines, growth factors and their receptors, apoptosis regulators, oncogenes, transcription factors, cell cycle regulators and housekeeping genes. [file 1471-2377-6-18-S1.xls]

## Sheet: 遺伝子リスト
Additional file 1. The gene list of cDNA microarray utilized in the present study
Serial No	Array Row	Array Col	Row	Col	Probe No	Unigene	Symbol	Name	Keyword or Title	GenBank	Length	Category	Pathway
1	1	1	1	1	885	278242	K-ALPHA-1	human alpha-tubulin mRNA, complete cds	Expression of human alpha-tubulin genes: interspecies conservation of 3' untranslated regions	K00558	1596	Control (HK)
2	1	1	1	2	885	278242	K-ALPHA-1	human alpha-tubulin mRNA, complete cds	Expression of human alpha-tubulin genes: interspecies conservation of 3' untranslated regions	K00558	1596	Control (HK)
3	1	1	1	3	885	278242	K-ALPHA-1	human alpha-tubulin mRNA, complete cds	Expression of human alpha-tubulin genes: interspecies conservation of 3' untranslated regions	K00558	1596	Control (HK)
4	1	1	1	4	885	278242	K-ALPHA-1	human alpha-tubulin mRNA, complete cds	Expression of human alpha-tubulin genes: interspecies conservation of 3' untranslated regions	K00558	1596	Control (HK)
5	1	1	1	5	309	82314	HPRT1	Human hypoxanthine-guanine phosphoribosyltransferase (HPRT) IMP:pyrophosphate phosphoribosyltransferase	complementary DNA; transferase	V00530	1331	Control (HK)
6	1	1	1	6	309	82314	HPRT1	Human hypoxanthine-guanine phosphoribosyltransferase (HPRT) IMP:pyrophosphate phosphoribosyltransferase	complementary DNA; transferase	V00530	1331	Control (HK)
7	1	1	1	7	309	82314	HPRT1	Human hypoxanthine-guanine phosphoribosyltransferase (HPRT) IMP:pyrophosphate phosphoribosyltransferase	complementary DNA; transferase	V00530	1331	Control (HK)
8	1	1	1	8	309	82314	HPRT1	Human hypoxanthine-guanine phosphoribosyltransferase (HPRT) IMP:pyrophosphate phosphoribosyltransferase	complementary DNA; transferase	V00530	1331	Control (HK)
9	1	1	1	9	11257	-	colE1	colE1 plasmid		-	6646	Control (Negative)
10	1	1	1	10	1256	-	phiX174	phiX174 DNA		-	5386	Control (Negative)
11	1	1	2	1	296	41587	RAD50	RAD50 (S. cerevisiae) homolog	RAD50	Z75311	4123	Signal	ATM
12	1	1	2	2	406	182643	TCEB1L	transcription elongation factor B (SIII), polypeptide 1-like	A conserved mammalian embryonic mRNA with homology to RNA polymeraseII elongation factor	Z47087	1456	polymerase, TF
13	1	1	2	3	326	37040	PDGFA	Human platelet-derived growth factor A subunit precursor (PDGFA; PDGF-1)	growth factor; platelet-derived growth factor	X06374	2305	GF, Signal	PDGF
14	1	1	2	4	294	29499	TLR3	Homo sapiens Toll-like receptor 3 (TLR3) mRNA, complete cds	A family of human receptors structurally related to Drosophila Toll	U88879	3029	Signal	NFkB
15	1	1	2	5	360	2	NAT2	Homo sapiens N-acetyltransferase 2 (arylamine N-acetyltransferase) (NAT2) ｍRNA	Nucleotide sequence of an intronless gene for a human arylamine N-acetyltransferase related to polymorphic drug acetylation	NM_000015	1276	NAT2
16	1	1	2	6	280	271387	SCYA8	H.sapiens mRNA for monocyte chemotactic protein 2	Human monocyte chemotactic protein-2: cDNA cloning and regulated expression of mRNA in mesenchymal cells	Y10802	878	Cytokine
17	1	1	2	7	248	738	EGR1	Human transcription factor ETR103 mRNA, complete cds	A gene coding for a zinc finger protein is induced during 12-O-tetradecanoylphorbol-13-acetate-stimulated HL-60 cell differentiation	M62829	3110	TF
18	1	1	2	8	358	138671	FLT1	Human soluble vascular endothelial cell growth factor receptor (sflt) mRNA; vascular endothelial growth factor receptor 1 (VEGFR1);	Inhibition of vascular endothelial cell growth factor activity by an endogenously encoded soluble receptor	U01134	2651	GF
19	1	1	2	9	278	75770	RB1	Human retinoblastoma susceptibility mRNA, complete cds (RB1)	retinoblastoma susceptibility	M15400	4740	Signal, Supressor	TNFR1, p53, FAS, CellCycle
20	1	1	2	10	1262	1428	FSHR	Human follicle stimulating hormone receptor mRNA	follicle stimulating hormone (FSH) receptor	M65085	2393	FSH
21	1	1	3	1	1292	183109	MAOA	Homo sapiens monoamine oxidase A (MAOA), nuclear gene encoding mitochondrial protein, mRNA	cDNA cloning of human liver monoamine oxidase A and B: molecular basis of differences in enzymatic properties	NM_000240	1925	monoamine oxidase	catecholamine
22	1	1	3	2	678	28726	RAB9	Human small GTP binding protein Rab9 mRNA, complete cds.	Cloning and mapping of human Rab7 and Rab9 cDNA sequences and identification of a Rab9 pseudogene	U44103	606	oncogene
23	1	1	3	3	792	87247	HRK	Homo sapiens activator of apoptosis Hrk (HRK) mRNA; Harakiri, BCL2-interacting protein (contains only BH3 domain)	harakiri, a novel regulator of cell death, encodes a protein that activates apoptosis and interacts selectively with survival-promoting proteins Bcl-2 and Bcl-X(L)	U76376	716	Appoptosis
24	1	1	3	4	664	106127	LOC51082	RNA polymerase I 16 kDa subunit	Human RNA polymerase I 16-kDa subunit	NM_015972	726	polymerase
25	1	1	3	5	632	36984	ADH6	Homo sapiens alcohol dehydrogenase 6 (class V) (ADH6) mRNA	Enzymatic properties of the protein encoded by newly cloned human alcohol dehydrogenase ADH6 gene	NM_000672	1399	ADH
26	1	1	3	6	790	73956	NMOR2	Human quinone oxidoreductase (NQO2) mRNA; NAD(P)H menadione oxidoreductase 2, dioxin-inducible	Nucleotide and deduced amino acid sequence of a human cDNA (NQO2) corresponding to a second member of the NAD(P)H:quinone oxidoreductase gene family. Extensive polymorphism at the NQO2 gene locus on chromosome 6	J02888	976	NQO
27	1	1	3	7	662	189810	SULTX3	Homo sapiens sulfotransferase-like protein mRNA	Molecular cloning and expression of novel sulphotransferase-like cDNAs from human and rat brain	AF188698	2495	sulfotransferase
28	1	1	3	8	630	76272	RBBP2	RBP2=retinoblastoma binding protein 2 [human, Nalm-6 pre-B cell leukemia, mRNA, 6455 nt].	Characterization of the retinoblastoma binding proteins RBP1 and RBP2	S66431	6455	Signal
29	1	1	3	9	408	155637	PRKDC	Homo sapiens DNA-dependent protein kinase catalytic subunit (DNA-PKcs) mRNA	DNA-dependent protein kinase catalytic subunit: a relative of phosphatidylinositol 3-kinase and the ataxia telangiectasia gene product	U47077	13509	Signal	TNFR1, FAS
30	1	1	3	10	328	267289	POLA	polymerase (DNA directed), alpha	dependent and its primary structure is similar to both prokaryotic and eukaryotic replicative DNA polymerases	X06745	5433	polymerase
31	1	1	4	1	1176	181973	CYP2A13	Human cytochrome P450 (CYP2A13) gene, complete cds.; gene only	A genetic polymorphism in coumarin 7-hydroxylation: sequence of the human CYP2A genes and identification of variant CYP2A6 alleles	U22028	1747	P450
32	1	1	4	2	1313	75612	STIP1	Homo sapiens stress-induced-phosphoprotein 1 (Hsp70/Hsp90-organizing protein)	Molecular cloning and expression of a transformation-sensitive human protein containing the TPR motif and sharing identity to the stress-inducible yeast protein STI1	NM_006819	2113	stress
33	1	1	4	3	1064	75486	HSF4	Homo sapiens mRNA for heat shock transcription factor 4; Heat shock transcription factor 4	HSF4, a new member of the human heat shock factor gene family which lacks properties of a transcriptional activator	D87673	1555	hsp, TF
34	1	1	4	4	1174	180533	MAP2K3	Human mRNA for MAP kinase kinase 3b ,complete cds, MEK3	Purification and identification of a major activator for p38 from osmotically shocked cells. Activation of MAPKK6 by osmotic shock, tumor necrosis factor-alpha and H2O2	D87116	2103	Signal	MAPK
35	1	1	4	5	1308	91139	SLC1A1	Human glutamate transporter mRNA; HEACC1	Neuron-specific human glutamate transporter: molecular cloning, characterization and expression in human brain	U08989	1948	hyperosmotic stress
36	1	1	4	6	1062	240013	COMT	Homo sapiens catechol-O-methyltransferase (COMT) mRNA	catechol-O-methyltransferase	M58525	1206	catechol-O-metyltransferase	catecholamine
37	1	1	4	7	1298	30888	COX7A2L	Homo sapiens cytochrome c oxidase subunit VIIa polypeptide 2 like	Isolation of estrogen-responsive genes with a CpG island library	NM_004718	1111	mitcondria & stress
38	1	1	4	8	712	75703	SCYA4	Human activation (Act-2) mRNA, complete cds	act2 gene; immune activation gene	J04130	696	Cytokine
39	1	1	4	9	45	180338	TNFRSF12	Human Apo-3 mRNA; Tumor necrosis factor receptor superfamily, member 12 (translocating chain-association membrane protein)	Apo-3, a new member of the tumor necrosis factor receptor family, contains a death domain and activates apoptosis and NF-kB	U74611	1634	Appoptosis
40	1	1	4	10	838	169780	NPR2L	Homo sapiens candidate tumor suppressor gene 21 protein mRNA, complete cds	Homologous to yeast nitrogen permease (candidate tumor suppressor)	AF040708	1351	Supressor
41	1	1	5	1	1433	89832	INS	Homo sapiens insulin (INS), mRNA	Sequence of the human insulin gene	NM_000207	450	Tyrosine Hydroxylase, insulin	catecholamine
42	1	1	5	2	1398	250711	ACE	Homo sapiens dipeptidyl carboxypeptidase 1 (angiotensin I converting enzyme) (ACE)	Two putative active centers in human angiotensin I-converting enzyme revealed by molecular cloning	NM_000789	4020	angiotensin
43	1	1	5	3	1365	75360	CPE	Homo sapiens carboxypeptidase E (CPE)	Human carboxypeptidase E. Isolation and characterization of the cDNA, sequence conservation, expression and processing in vitro	NM_001873	2443	differentiation
44	1	1	5	4	1332	89472	AGTR1	Human angiotensin II type 1 receptor mRNA	angiotensin II type-1 receptor	M87290	2254	angiotensin
45	1	1	5	5	1224	169750	TPR	H.sapiens tpr mRNA; Translocated promoter region (to activated MET oncogene)	The human tpr gene encodes a protein of 2094 amino acids that has extensive coiled-coil regions and an acidic C-terminal domain	X66397	7497	oncogene
46	1	1	5	6	1144	121544	IL12RB1	Human IL12 receptor component mRNA, complete cds	Expression cloning of a human IL-12 receptor component. A new member of the cytokine receptor superfamily with strong homology to gp130	U03187	2100	Cytokine, Signal	Th1Th2
47	1	1	5	7	1112	281745	ILF1	Human mRNA for transcription factor ILF	ilF gene; transcription factor	X60787	3043	Cytokine, TF
48	1	1	5	8	1222	74861	PC4	activated RNA polymerase II transcription cofactor 4	Purification, cloning, and characterization of a human coactivator, PC4, that mediates transcriptional activation of class II genes	U12979	384	polymerase, TF
49	1	1	5	9	1142	248164	WNT1	Homo sapiens wingless-type MMTV integration site family, member 1 (WNT1), mRNA	The nucleotide sequence of the human int-1 mammary oncogene; evolutionary conservation of coding and non-coding sequences	NM_005430	1113	oncogene, Signal	Wnt
50	1	1	5	10	1323	111676	H11	Protein kinase H11;Homo sapiens small stress protein-like protein HSP22 mRNA	heat shock protein	AF250138	1511	Stress
51	1	1	6	1	296	41587	RAD50	RAD50 (S. cerevisiae) homolog	RAD50	Z75311	4123	Signal	ATM
52	1	1	6	2	406	182643	TCEB1L	transcription elongation factor B (SIII), polypeptide 1-like	A conserved mammalian embryonic mRNA with homology to RNA polymeraseII elongation factor	Z47087	1456	polymerase, TF
53	1	1	6	3	326	37040	PDGFA	Human platelet-derived growth factor A subunit precursor (PDGFA; PDGF-1)	growth factor; platelet-derived growth factor	X06374	2305	GF, Signal	PDGF
54	1	1	6	4	294	29499	TLR3	Homo sapiens Toll-like receptor 3 (TLR3) mRNA, complete cds	A family of human receptors structurally related to Drosophila Toll	U88879	3029	Signal	NFkB
55	1	1	6	5	360	2	NAT2	Homo sapiens N-acetyltransferase 2 (arylamine N-acetyltransferase) (NAT2) ｍRNA	Nucleotide sequence of an intronless gene for a human arylamine N-acetyltransferase related to polymorphic drug acetylation	NM_000015	1276	NAT2
56	1	1	6	6	280	271387	SCYA8	H.sapiens mRNA for monocyte chemotactic protein 2	Human monocyte chemotactic protein-2: cDNA cloning and regulated expression of mRNA in mesenchymal cells	Y10802	878	Cytokine
57	1	1	6	7	248	738	EGR1	Human transcription factor ETR103 mRNA, complete cds	A gene coding for a zinc finger protein is induced during 12-O-tetradecanoylphorbol-13-acetate-stimulated HL-60 cell differentiation	M62829	3110	TF
58	1	1	6	8	358	138671	FLT1	Human soluble vascular endothelial cell growth factor receptor (sflt) mRNA; vascular endothelial growth factor receptor 1 (VEGFR1);	Inhibition of vascular endothelial cell growth factor activity by an endogenously encoded soluble receptor	U01134	2651	GF
59	1	1	6	9	278	75770	RB1	Human retinoblastoma susceptibility mRNA, complete cds (RB1)	retinoblastoma susceptibility	M15400	4740	Signal, Supressor	TNFR1, p53, FAS, CellCycle
60	1	1	6	10	1262	1428	FSHR	Human follicle stimulating hormone receptor mRNA	follicle stimulating hormone (FSH) receptor	M65085	2393	FSH
61	1	1	7	1	1292	183109	MAOA	Homo sapiens monoamine oxidase A (MAOA), nuclear gene encoding mitochondrial protein, mRNA	cDNA cloning of human liver monoamine oxidase A and B: molecular basis of differences in enzymatic properties	NM_000240	1925	monoamine oxidase	catecholamine
62	1	1	7	2	678	28726	RAB9	Human small GTP binding protein Rab9 mRNA, complete cds.	Cloning and mapping of human Rab7 and Rab9 cDNA sequences and identification of a Rab9 pseudogene	U44103	606	oncogene
63	1	1	7	3	792	87247	HRK	Homo sapiens activator of apoptosis Hrk (HRK) mRNA; Harakiri, BCL2-interacting protein (contains only BH3 domain)	harakiri, a novel regulator of cell death, encodes a protein that activates apoptosis and interacts selectively with survival-promoting proteins Bcl-2 and Bcl-X(L)	U76376	716	Appoptosis
64	1	1	7	4	664	106127	LOC51082	RNA polymerase I 16 kDa subunit	Human RNA polymerase I 16-kDa subunit	NM_015972	726	polymerase
65	1	1	7	5	632	36984	ADH6	Homo sapiens alcohol dehydrogenase 6 (class V) (ADH6) mRNA	Enzymatic properties of the protein encoded by newly cloned human alcohol dehydrogenase ADH6 gene	NM_000672	1399	ADH
66	1	1	7	6	790	73956	NMOR2	Human quinone oxidoreductase (NQO2) mRNA; NAD(P)H menadione oxidoreductase 2, dioxin-inducible	Nucleotide and deduced amino acid sequence of a human cDNA (NQO2) corresponding to a second member of the NAD(P)H:quinone oxidoreductase gene family. Extensive polymorphism at the NQO2 gene locus on chromosome 6	J02888	976	NQO
67	1	1	7	7	662	189810	SULTX3	Homo sapiens sulfotransferase-like protein mRNA	Molecular cloning and expression of novel sulphotransferase-like cDNAs from human and rat brain	AF188698	2495	sulfotransferase
68	1	1	7	8	630	76272	RBBP2	RBP2=retinoblastoma binding protein 2 [human, Nalm-6 pre-B cell leukemia, mRNA, 6455 nt].	Characterization of the retinoblastoma binding proteins RBP1 and RBP2	S66431	6455	Signal
69	1	1	7	9	408	155637	PRKDC	Homo sapiens DNA-dependent protein kinase catalytic subunit (DNA-PKcs) mRNA	DNA-dependent protein kinase catalytic subunit: a relative of phosphatidylinositol 3-kinase and the ataxia telangiectasia gene product	U47077	13509	Signal	TNFR1, FAS
70	1	1	7	10	328	267289	POLA	polymerase (DNA directed), alpha	dependent and its primary structure is similar to both prokaryotic and eukaryotic replicative DNA polymerases	X06745	5433	polymerase
71	1	1	8	1	1176	181973	CYP2A13	Human cytochrome P450 (CYP2A13) gene, complete cds.; gene only	A genetic polymorphism in coumarin 7-hydroxylation: sequence of the human CYP2A genes and identification of variant CYP2A6 alleles	U22028	1747	P450
72	1	1	8	2	1313	75612	STIP1	Homo sapiens stress-induced-phosphoprotein 1 (Hsp70/Hsp90-organizing protein)	Molecular cloning and expression of a transformation-sensitive human protein containing the TPR motif and sharing identity to the stress-inducible yeast protein STI1	NM_006819	2113	stress
73	1	1	8	3	1064	75486	HSF4	Homo sapiens mRNA for heat shock transcription factor 4; Heat shock transcription factor 4	HSF4, a new member of the human heat shock factor gene family which lacks properties of a transcriptional activator	D87673	1555	hsp, TF
74	1	1	8	4	1174	180533	MAP2K3	Human mRNA for MAP kinase kinase 3b ,complete cds, MEK3	Purification and identification of a major activator for p38 from osmotically shocked cells. Activation of MAPKK6 by osmotic shock, tumor necrosis factor-alpha and H2O2	D87116	2103	Signal	MAPK
75	1	1	8	5	1308	91139	SLC1A1	Human glutamate transporter mRNA; HEACC1	Neuron-specific human glutamate transporter: molecular cloning, characterization and expression in human brain	U08989	1948	hyperosmotic stress
76	1	1	8	6	1062	240013	COMT	Homo sapiens catechol-O-methyltransferase (COMT) mRNA	catechol-O-methyltransferase	M58525	1206	catechol-O-metyltransferase	catecholamine
77	1	1	8	7	1298	30888	COX7A2L	Homo sapiens cytochrome c oxidase subunit VIIa polypeptide 2 like	Isolation of estrogen-responsive genes with a CpG island library	NM_004718	1111	mitcondria & stress
78	1	1	8	8	712	75703	SCYA4	Human activation (Act-2) mRNA, complete cds	act2 gene; immune activation gene	J04130	696	Cytokine
79	1	1	8	9	45	180338	TNFRSF12	Human Apo-3 mRNA; Tumor necrosis factor receptor superfamily, member 12 (translocating chain-association membrane protein)	Apo-3, a new member of the tumor necrosis factor receptor family, contains a death domain and activates apoptosis and NF-kB	U74611	1634	Appoptosis
80	1	1	8	10	838	169780	NPR2L	Homo sapiens candidate tumor suppressor gene 21 protein mRNA, complete cds	Homologous to yeast nitrogen permease (candidate tumor suppressor)	AF040708	1351	Supressor
81	1	1	9	1	1433	89832	INS	Homo sapiens insulin (INS), mRNA	Sequence of the human insulin gene	NM_000207	450	Tyrosine Hydroxylase, insulin	catecholamine
82	1	1	9	2	1398	250711	ACE	Homo sapiens dipeptidyl carboxypeptidase 1 (angiotensin I converting enzyme) (ACE)	Two putative active centers in human angiotensin I-converting enzyme revealed by molecular cloning	NM_000789	4020	angiotensin
83	1	1	9	3	1365	75360	CPE	Homo sapiens carboxypeptidase E (CPE)	Human carboxypeptidase E. Isolation and characterization of the cDNA, sequence conservation, expression and processing in vitro	NM_001873	2443	differentiation
84	1	1	9	4	1332	89472	AGTR1	Human angiotensin II type 1 receptor mRNA	angiotensin II type-1 receptor	M87290	2254	angiotensin
85	1	1	9	5	1224	169750	TPR	H.sapiens tpr mRNA; Translocated promoter region (to activated MET oncogene)	The human tpr gene encodes a protein of 2094 amino acids that has extensive coiled-coil regions and an acidic C-terminal domain	X66397	7497	oncogene
86	1	1	9	6	1144	121544	IL12RB1	Human IL12 receptor component mRNA, complete cds	Expression cloning of a human IL-12 receptor component. A new member of the cytokine receptor superfamily with strong homology to gp130	U03187	2100	Cytokine, Signal	Th1Th2
87	1	1	9	7	1112	281745	ILF1	Human mRNA for transcription factor ILF	ilF gene; transcription factor	X60787	3043	Cytokine, TF
88	1	1	9	8	1222	74861	PC4	activated RNA polymerase II transcription cofactor 4	Purification, cloning, and characterization of a human coactivator, PC4, that mediates transcriptional activation of class II genes	U12979	384	polymerase, TF
89	1	1	9	9	1142	248164	WNT1	Homo sapiens wingless-type MMTV integration site family, member 1 (WNT1), mRNA	The nucleotide sequence of the human int-1 mammary oncogene; evolutionary conservation of coding and non-coding sequences	NM_005430	1113	oncogene, Signal	Wnt
90	1	1	9	10	1323	111676	H11	Protein kinase H11;Homo sapiens small stress protein-like protein HSP22 mRNA	heat shock protein	AF250138	1511	Stress
91	1	2	1	1	860	169476	GAPD	liver glyceraldehyde 3-phosphate dehydrogenase (GAPDH)	dehydrogenase; glyceraldehyde-3-phosphate dehydrogenase	X01677	1272	Control (HK)
92	1	2	1	2	860	169476	GAPD	liver glyceraldehyde 3-phosphate dehydrogenase (GAPDH)	dehydrogenase; glyceraldehyde-3-phosphate dehydrogenase	X01677	1272	Control (HK)
93	1	2	1	3	860	169476	GAPD	liver glyceraldehyde 3-phosphate dehydrogenase (GAPDH)	dehydrogenase; glyceraldehyde-3-phosphate dehydrogenase	X01677	1272	Control (HK)
94	1	2	1	4	860	169476	GAPD	liver glyceraldehyde 3-phosphate dehydrogenase (GAPDH)	dehydrogenase; glyceraldehyde-3-phosphate dehydrogenase	X01677	1272	Control (HK)
95	1	2	1	5	583	180952	ACTB	cytoplasmic beta-actin (ACTB)	actin; beta-actin	X00351	1761	Control (HK)
96	1	2	1	6	583	180952	ACTB	cytoplasmic beta-actin (ACTB)	actin; beta-actin	X00351	1761	Control (HK)
97	1	2	1	7	583	180952	ACTB	cytoplasmic beta-actin (ACTB)	actin; beta-actin	X00351	1761	Control (HK)
98	1	2	1	8	583	180952	ACTB	cytoplasmic beta-actin (ACTB)	actin; beta-actin	X00351	1761	Control (HK)
99	1	2	1	9	11257	-	colE1	colE1 plasmid		-	6646	Control (Negative)
100	1	2	1	10	1256	-	phiX174	phiX174 DNA		-	5386	Control (Negative)
101	1	2	2	1	147	21371	SOS1	Human guanine nucleotide exchange factor mRNA, complete cds, SOS1, Sons of Sevenless	Human Sos 1: A guanine nucleotide exchange factor for Ras that binds to GRB2	L13858	3999	Signal	TPO, TCR, PDGF, NGF, MAPK, Insulin, IL6, IL4, IL3, IL2, IGF1, FcER, EPO, EGF, CXCR4, BCR
102	1	2	2	2	214	82143	ELF2	Human Ets transcription factor (NERF-2) mRNA, complete cds	Characterization of NERF, a novel transcription factor related to the Ets factor ELF-1	U43188	3222	TF
103	1	2	2	3	177	220	TGFBR1	Human activin receptor-like kinase (ALK-5) mRNA, complete cds	activin; activin receptor-like kinase; serine/threonine kinase; transforming growth factor-beta; transmembrane protein.	L11695	2308	GF, Signal	TGFbeta
104	1	2	2	4	145	272458	PPP3CA	Human calmodulin-dependent protein phosphatase catalytic subunit (PPP3CA) mRNA, complete cds and alternative exon	calcineurin A-alpha; calmodulin-dependent protein phosphatase; phosphoprotein phosphatase	L14778	2276	Signal	TCR, FcER, BCR
105	1	2	2	5	738	96055	E2F1	Homo sapiens (E2F-1) pRB-binding protein mRNA; retinoblastoma-binding protein 3 (RBBP3);	DNA-binding protein; pRB-binding protein; transcription factor E2F	M96577	2517	Signal, TF	p53, CellCycle
106	1	2	2	6	131	99185	POLE2	polymerase (DNA directed), epsilon 2	Purification, cDNA cloning, and gene mapping of the small subunit of human DNA polymerase epsilon	AF025840	1807	polymerase
107	1	2	2	7	1	72988	STAT2	Homo sapiens interferon alpha induced transcriptional activator (ISGF-3) mRNA sequence	interferon alpha induced transcriptional activator	M97934	3281	Signal, TF	IFNA
108	1	2	2	8	736	113	EPHX2	Human cytosolic epoxide hydrolase mRNA	cytosolic epoxide hydrolase; cytosolic protein; epoxide hydrolase;hydrolase	L05779	2100	epoxide hydrolase
109	1	2	2	9	129	117852	ABCD2	Homo sapiens mRNA for adrenoleukodystrophy related protein (ALDR).	adrenoleukodystrophy related protein; ALDR gene	AJ000327	3547	ABC transporter
110	1	2	2	10	97	115300	PIK3R3	Homo sapiens mRNA for p55pik, Phosphoinositide-3-kinase, regulatory subunit, polypeptide 3 (p55, gamma)	p55pik	D88532	3371	Signal	TPO, TCR, PLC, PDGF, NGF, Insulin, IL4, IGF1, FcER, EGF, CXCR4
111	1	2	3	1	518	44585	TP53BP2	Human Bcl2, p53 binding protein Bbp/53BP2 (BBP/53BP2) mRNA	The p53-binding protein 53BP2 also interacts with Bc12 and impedes cell cycle progression at G2/M	U58334	4534	Signal
112	1	2	3	2	486	211562	ABCA1	Homo sapiens mRNA for ATP-binding cassette transporter-1 (ABC-1)	ABC-1 gene; ATP-binding cassette transporter-1	AJ012376	6880	ABC transporter
113	1	2	3	3	552	237868	IL7R	Human interleukin-7 receptor (IL-7) mRNA, complete cds	interleukin 7 receptor	M29696	1658	Cytokine
114	1	2	3	4	472	241570	TNF	Human tumor necrosis factor (TNF) mRNA	Molecular cloning of the complementary DNA for human tumor necrosis factor	M10988	1585	Cytokine, Signal	TNFR1, NFkB, MspRON
115	1	2	3	5	440	74335	HSPCB	Human 90-kDa heat-shock protein gene, cDNA; Heat shock 90kD protein 1, beta	90 kDa heat shock protein; heat shock protein	M16660	2543	hsp
116	1	2	3	6	550	278443	FCGR2B	Fc fragment of IgG, low affinity IIb, receptor for (CD32)	Identification of multiple isoforms of the low-affinity human IgG Fc receptor	M28696	1416	Signal	B lympho
117	1	2	3	7	470	239176	IGF1R	Human mRNA for insulin-like growth factor I receptor	glycoprotein; insulin receptor; insulin-like growth factor I receptor; membrane glycoprotein; receptor; tyrosine kinase	X04434	4989	GF, Signal	IGF1
118	1	2	3	8	438	90708	GZMA	Human Hanukah factor serine protease (HuHF) mRNA (cytotoxic T-lymphocyte-associated serine esterase 3)	Hanukah factor; T-cell-specific serine protease; natural killer cell-specific serine protease; serine protease	M18737	849	esterase
119	1	2	3	9	216	42674	MSH3	Human putative mismatch repair/binding protein hMSH3 (hMSH3) mRNA	Human hMSH2, hMSH3 and hMSH6 form specific mispair-binding protein complexes that account for the allele distribution in HNPCC	U61981	4374	DNArepair
120	1	2	3	10	179	82502	P66	DNA polymerase delta, subunit 3	Prediction of new human genes by entire sequencing of randomly sampled cDNA clones	D26018	3430	polymerase
121	1	2	4	1	984	2869	CDK5R1	H.sapiens p35 mRNA for regulatory subunit of cdk5 kinase	p35 is a neural-specific regulatory subunit of cyclin-dependent kinase 5	X80343	1097	CellCycle
122	1	2	4	2	904	77690	RAB5B	H.sapiens mRNA for ras-related protein Rab5b	ras-related protein	X54871	1630	oncogene
123	1	2	4	3	872	21970	GNG3LG	Homo sapiens clone 24733 mRNA sequence; Guanine nucleotide binding protein (G protein), gamma 3, linked	FLI_CDNA	AF052149	1664	Signal	CXCR4
124	1	2	4	4	65	77313	CDK10	Homo sapiens CDC2-related protein kinase (PISSLRE) mRNA; Cyclin-dependent kinase (CDC2-like) 10	PISSLRE, a human novel CDC2-related protein kinase	L33264	1425	CellCycle
125	1	2	4	5	902	75576	PLG	Human mRNA for plasminogen	plasminogen; signal peptide	X05199	2732	Signal
126	1	2	4	6	870	183596	UGT2B17	Homo sapiens C19steroid specific UDP-glucuronosyltransferase mRNA	Isolation and characterization of a novel cDNA encoding a human UDP-glucuronosyltransferase active on C19 steroids	U59209	2107	UGT
127	1	2	4	7	600	37113	IFNA5	Messenger RNA for human leukocyte interferon (one of eight).	complementary DNA; interferon	V00541	763	Cytokine, Signal	IFNA
128	1	2	4	8	520	80642	STAT4	Homo sapiens STAT4 mRNA, complete cds	STAT4 gene; signal transducer and activator of transcription 4	L78440	2588	Signal, TF
129	1	2	4	9	1295	241515	COX11	Homo sapiens COX11 (yeast) homolog, cytochrome c oxidase assembly protein (COX11)	Identification and characterization of human cDNAs specific to BCS1, PET112, SCO1, COX15, and COX11, five genes involved in the formation and function of the mitochondrial respiratory chain	NM_004375	2676	mitcondria & stress
130	1	2	4	10	598	4854	CDKN2C	Homo sapiens cyclin-dependent kinase inhibitor (CDKN2C) mRNA, complete cds.; p18	Structure of the gene encoding the human cyclin-dependent kinase inhibitor p18 and mutational analysis in breast cancer	AF041248	2103	CellCycle
131	1	2	5	1	1432	57600	AP1S1	Homo sapiens AP1S1adaptor-related protein complex 1, sigma 1 subunit (AP1S1)	Identification and characterization of novel clathrin adaptor-related proteins	NM_001283	612	AP-1
132	1	2	5	2	1397	113205	COX4	Homo sapiens cytochrome c oxidase subunit IV (COX4), nuclear gene encoding mitochondrial protein	Isolation of a cDNA clone encoding subunit IV of human cytochrome c oxidase	NM_001861	799	mitcondria & stress
133	1	2	5	3	1364	75752	COX7B	Homo sapiens cytochrome c oxidase subunit VIIb	Isolation of a cDNA specifying subunit VIIb of human cytochrome c oxidase	NM_001866	468	mitcondria & stress
134	1	2	5	4	1331	166684	STK3	Human Ste20-like kinase (MST2) mRNA; Serine/threonine kinase 3 (Ste20, yeast homolog)	Cloning and characterization of a member of the MST subfamily of Ste20-like kinases	U26424	2820	Stress
135	1	2	5	5	1032	32976	GNG4	Human G protein gamma-4 subunit mRNA; Guanine nucleotide binding protein 4	Isolation of cDNA clones encoding eight different human G protein gamma subunits, including three novel forms designated the gamma 4, gamma 10, and gamma 11 subunits	U31382	670	Signal	CXCR4
136	1	2	5	6	952	138860	ARHGAP1	Human CDC42 GTPase-activating protein mRNA, partial cds	Cloning and expression of a human CDC42 GTPase-activating protein reveals a functional SH3-binding domain	U02570	3345	CellCycle, Signal	D4GDI
137	1	2	5	7	920	116237	VAV1	Human mRNA for vav oncogene	glycoprotein; oncogene; phosphoprotein; vav oncogene; zinc finger protein	X16316	2757	oncogene, Signal	TCR, oncogene, PLC, FcER, BCR
138	1	2	5	8	1030	74122	CASP4	Human cysteine protease (ICErel-II) mRNA, complete cds	Molecular cloning and pro-apoptotic activity of ICErelII and ICErelIII, members of the ICE/CED-3 family of cysteine proteases	U28014	1282	Appoptosis
139	1	2	5	9	950	75356	TCF4	Homo sapiens transcription factor 4 (TCF4)	Helix-loop-helix transcriptional activators bind to a sequence in glucocorticoid response elements of retrovirus enhancers	NM_003199	2500	Signal, TF	Wnt
140	1	2	5	10	918	85844	NTRK1	Human mRNA of transforming tyrosine kinase protein trk oncogene; high-affinity nerve growth factor receptor precursor;	cellular oncogene; trk cellular oncogene; tropomyosin; tyrosine kinase	X03541	2301	oncogene
141	1	2	6	1	147	21371	SOS1	Human guanine nucleotide exchange factor mRNA, complete cds, SOS1, Sons of Sevenless	Human Sos 1: A guanine nucleotide exchange factor for Ras that binds to GRB2	L13858	3999	Signal	TPO, TCR, PDGF, NGF, MAPK, Insulin, IL6, IL4, IL3, IL2, IGF1, FcER, EPO, EGF, CXCR4, BCR
142	1	2	6	2	214	82143	ELF2	Human Ets transcription factor (NERF-2) mRNA, complete cds	Characterization of NERF, a novel transcription factor related to the Ets factor ELF-1	U43188	3222	TF
143	1	2	6	3	177	220	TGFBR1	Human activin receptor-like kinase (ALK-5) mRNA, complete cds	activin; activin receptor-like kinase; serine/threonine kinase; transforming growth factor-beta; transmembrane protein.	L11695	2308	GF, Signal	TGFbeta
144	1	2	6	4	145	272458	PPP3CA	Human calmodulin-dependent protein phosphatase catalytic subunit (PPP3CA) mRNA, complete cds and alternative exon	calcineurin A-alpha; calmodulin-dependent protein phosphatase; phosphoprotein phosphatase	L14778	2276	Signal	TCR, FcER, BCR
145	1	2	6	5	738	96055	E2F1	Homo sapiens (E2F-1) pRB-binding protein mRNA; retinoblastoma-binding protein 3 (RBBP3);	DNA-binding protein; pRB-binding protein; transcription factor E2F	M96577	2517	Signal, TF	p53, CellCycle
146	1	2	6	6	131	99185	POLE2	polymerase (DNA directed), epsilon 2	Purification, cDNA cloning, and gene mapping of the small subunit of human DNA polymerase epsilon	AF025840	1807	polymerase
147	1	2	6	7	1	72988	STAT2	Homo sapiens interferon alpha induced transcriptional activator (ISGF-3) mRNA sequence	interferon alpha induced transcriptional activator	M97934	3281	Signal, TF	IFNA
148	1	2	6	8	736	113	EPHX2	Human cytosolic epoxide hydrolase mRNA	cytosolic epoxide hydrolase; cytosolic protein; epoxide hydrolase;hydrolase	L05779	2100	epoxide hydrolase
149	1	2	6	9	129	117852	ABCD2	Homo sapiens mRNA for adrenoleukodystrophy related protein (ALDR).	adrenoleukodystrophy related protein; ALDR gene	AJ000327	3547	ABC transporter
150	1	2	6	10	97	115300	PIK3R3	Homo sapiens mRNA for p55pik, Phosphoinositide-3-kinase, regulatory subunit, polypeptide 3 (p55, gamma)	p55pik	D88532	3371	Signal	TPO, TCR, PLC, PDGF, NGF, Insulin, IL4, IGF1, FcER, EGF, CXCR4
151	1	2	7	1	518	44585	TP53BP2	Human Bcl2, p53 binding protein Bbp/53BP2 (BBP/53BP2) mRNA	The p53-binding protein 53BP2 also interacts with Bc12 and impedes cell cycle progression at G2/M	U58334	4534	Signal
152	1	2	7	2	486	211562	ABCA1	Homo sapiens mRNA for ATP-binding cassette transporter-1 (ABC-1)	ABC-1 gene; ATP-binding cassette transporter-1	AJ012376	6880	ABC transporter
153	1	2	7	3	552	237868	IL7R	Human interleukin-7 receptor (IL-7) mRNA, complete cds	interleukin 7 receptor	M29696	1658	Cytokine
154	1	2	7	4	472	241570	TNF	Human tumor necrosis factor (TNF) mRNA	Molecular cloning of the complementary DNA for human tumor necrosis factor	M10988	1585	Cytokine, Signal	TNFR1, NFkB, MspRON
155	1	2	7	5	440	74335	HSPCB	Human 90-kDa heat-shock protein gene, cDNA; Heat shock 90kD protein 1, beta	90 kDa heat shock protein; heat shock protein	M16660	2543	hsp
156	1	2	7	6	550	278443	FCGR2B	Fc fragment of IgG, low affinity IIb, receptor for (CD32)	Identification of multiple isoforms of the low-affinity human IgG Fc receptor	M28696	1416	Signal	B lympho
157	1	2	7	7	470	239176	IGF1R	Human mRNA for insulin-like growth factor I receptor	glycoprotein; insulin receptor; insulin-like growth factor I receptor; membrane glycoprotein; receptor; tyrosine kinase	X04434	4989	GF, Signal	IGF1
158	1	2	7	8	438	90708	GZMA	Human Hanukah factor serine protease (HuHF) mRNA (cytotoxic T-lymphocyte-associated serine esterase 3)	Hanukah factor; T-cell-specific serine protease; natural killer cell-specific serine protease; serine protease	M18737	849	esterase
159	1	2	7	9	216	42674	MSH3	Human putative mismatch repair/binding protein hMSH3 (hMSH3) mRNA	Human hMSH2, hMSH3 and hMSH6 form specific mispair-binding protein complexes that account for the allele distribution in HNPCC	U61981	4374	DNArepair
160	1	2	7	10	179	82502	P66	DNA polymerase delta, subunit 3	Prediction of new human genes by entire sequencing of randomly sampled cDNA clones	D26018	3430	polymerase
161	1	2	8	1	984	2869	CDK5R1	H.sapiens p35 mRNA for regulatory subunit of cdk5 kinase	p35 is a neural-specific regulatory subunit of cyclin-dependent kinase 5	X80343	1097	CellCycle
162	1	2	8	2	904	77690	RAB5B	H.sapiens mRNA for ras-related protein Rab5b	ras-related protein	X54871	1630	oncogene
163	1	2	8	3	872	21970	GNG3LG	Homo sapiens clone 24733 mRNA sequence; Guanine nucleotide binding protein (G protein), gamma 3, linked	FLI_CDNA	AF052149	1664	Signal	CXCR4
164	1	2	8	4	65	77313	CDK10	Homo sapiens CDC2-related protein kinase (PISSLRE) mRNA; Cyclin-dependent kinase (CDC2-like) 10	PISSLRE, a human novel CDC2-related protein kinase	L33264	1425	CellCycle
165	1	2	8	5	902	75576	PLG	Human mRNA for plasminogen	plasminogen; signal peptide	X05199	2732	Signal
166	1	2	8	6	870	183596	UGT2B17	Homo sapiens C19steroid specific UDP-glucuronosyltransferase mRNA	Isolation and characterization of a novel cDNA encoding a human UDP-glucuronosyltransferase active on C19 steroids	U59209	2107	UGT
167	1	2	8	7	600	37113	IFNA5	Messenger RNA for human leukocyte interferon (one of eight).	complementary DNA; interferon	V00541	763	Cytokine, Signal	IFNA
168	1	2	8	8	520	80642	STAT4	Homo sapiens STAT4 mRNA, complete cds	STAT4 gene; signal transducer and activator of transcription 4	L78440	2588	Signal, TF
169	1	2	8	9	1295	241515	COX11	Homo sapiens COX11 (yeast) homolog, cytochrome c oxidase assembly protein (COX11)	Identification and characterization of human cDNAs specific to BCS1, PET112, SCO1, COX15, and COX11, five genes involved in the formation and function of the mitochondrial respiratory chain	NM_004375	2676	mitcondria & stress
170	1	2	8	10	598	4854	CDKN2C	Homo sapiens cyclin-dependent kinase inhibitor (CDKN2C) mRNA, complete cds.; p18	Structure of the gene encoding the human cyclin-dependent kinase inhibitor p18 and mutational analysis in breast cancer	AF041248	2103	CellCycle
171	1	2	9	1	1432	57600	AP1S1	Homo sapiens AP1S1adaptor-related protein complex 1, sigma 1 subunit (AP1S1)	Identification and characterization of novel clathrin adaptor-related proteins	NM_001283	612	AP-1
172	1	2	9	2	1397	113205	COX4	Homo sapiens cytochrome c oxidase subunit IV (COX4), nuclear gene encoding mitochondrial protein	Isolation of a cDNA clone encoding subunit IV of human cytochrome c oxidase	NM_001861	799	mitcondria & stress
173	1	2	9	3	1364	75752	COX7B	Homo sapiens cytochrome c oxidase subunit VIIb	Isolation of a cDNA specifying subunit VIIb of human cytochrome c oxidase	NM_001866	468	mitcondria & stress
174	1	2	9	4	1331	166684	STK3	Human Ste20-like kinase (MST2) mRNA; Serine/threonine kinase 3 (Ste20, yeast homolog)	Cloning and characterization of a member of the MST subfamily of Ste20-like kinases	U26424	2820	Stress
175	1	2	9	5	1032	32976	GNG4	Human G protein gamma-4 subunit mRNA; Guanine nucleotide binding protein 4	Isolation of cDNA clones encoding eight different human G protein gamma subunits, including three novel forms designated the gamma 4, gamma 10, and gamma 11 subunits	U31382	670	Signal	CXCR4
176	1	2	9	6	952	138860	ARHGAP1	Human CDC42 GTPase-activating protein mRNA, partial cds	Cloning and expression of a human CDC42 GTPase-activating protein reveals a functional SH3-binding domain	U02570	3345	CellCycle, Signal	D4GDI
177	1	2	9	7	920	116237	VAV1	Human mRNA for vav oncogene	glycoprotein; oncogene; phosphoprotein; vav oncogene; zinc finger protein	X16316	2757	oncogene, Signal	TCR, oncogene, PLC, FcER, BCR
178	1	2	9	8	1030	74122	CASP4	Human cysteine protease (ICErel-II) mRNA, complete cds	Molecular cloning and pro-apoptotic activity of ICErelII and ICErelIII, members of the ICE/CED-3 family of cysteine proteases	U28014	1282	Appoptosis
179	1	2	9	9	950	75356	TCF4	Homo sapiens transcription factor 4 (TCF4)	Helix-loop-helix transcriptional activators bind to a sequence in glucocorticoid response elements of retrovirus enhancers	NM_003199	2500	Signal, TF	Wnt
180	1	2	9	10	918	85844	NTRK1	Human mRNA of transforming tyrosine kinase protein trk oncogene; high-affinity nerve growth factor receptor precursor;	cellular oncogene; trk cellular oncogene; tropomyosin; tyrosine kinase	X03541	2301	oncogene
181	1	3	1	1	885	278242	K-ALPHA-1	human alpha-tubulin mRNA, complete cds	Expression of human alpha-tubulin genes: interspecies conservation of 3' untranslated regions	K00558	1596	Control (HK)
182	1	3	1	2	885	278242	K-ALPHA-1	human alpha-tubulin mRNA, complete cds	Expression of human alpha-tubulin genes: interspecies conservation of 3' untranslated regions	K00558	1596	Control (HK)
183	1	3	1	3	885	278242	K-ALPHA-1	human alpha-tubulin mRNA, complete cds	Expression of human alpha-tubulin genes: interspecies conservation of 3' untranslated regions	K00558	1596	Control (HK)
184	1	3	1	4	885	278242	K-ALPHA-1	human alpha-tubulin mRNA, complete cds	Expression of human alpha-tubulin genes: interspecies conservation of 3' untranslated regions	K00558	1596	Control (HK)
185	1	3	1	5	309	82314	HPRT1	Human hypoxanthine-guanine phosphoribosyltransferase (HPRT) IMP:pyrophosphate phosphoribosyltransferase	complementary DNA; transferase	V00530	1331	Control (HK)
186	1	3	1	6	309	82314	HPRT1	Human hypoxanthine-guanine phosphoribosyltransferase (HPRT) IMP:pyrophosphate phosphoribosyltransferase	complementary DNA; transferase	V00530	1331	Control (HK)
187	1	3	1	7	309	82314	HPRT1	Human hypoxanthine-guanine phosphoribosyltransferase (HPRT) IMP:pyrophosphate phosphoribosyltransferase	complementary DNA; transferase	V00530	1331	Control (HK)
188	1	3	1	8	309	82314	HPRT1	Human hypoxanthine-guanine phosphoribosyltransferase (HPRT) IMP:pyrophosphate phosphoribosyltransferase	complementary DNA; transferase	V00530	1331	Control (HK)
189	1	3	1	9	11257	-	colE1	colE1 plasmid		-	6646	Control (Negative)
190	1	3	1	10	1256	-	phiX174	phiX174 DNA		-	5386	Control (Negative)
191	1	3	2	1	295	159239	TLR4	Homo sapiens Toll-like receptor 4 (TLR4) mRNA, complete cds	A family of human receptors structurally related to Drosophila Toll	U88880	3811	Signal	NFkB
192	1	3	2	2	405	144477	CSNK1A1	Homo sapiens casein kinase I alpha isoform (CSNK1A1) mRNA	Isolation and characterization of human casein kinase I epsilon (CKI), a novel member of the CKI gene family	L37042	1399	Signal	Wnt
193	1	3	2	3	325	260523	NRAS	Human N-ras mRNA and flanking regions; transforming p21 protein	oncogene; ras oncogene	X02751	2436	oncogene
194	1	3	2	4	293	63668	TLR2	Homo sapiens Toll-like receptor 2 (TLR2) mRNA, complete cds	A family of human receptors structurally related to Drosophila Toll	U88878	2600	Signal	NFkB
195	1	3	2	5	359	239818	PIK3CB	phosphatidylinositol 3-kinase p110 beta isoform=110 kda catalytic subunit [human, mRNA Partial, 3213 nt]. Phosphoinositide-3-kinase, catalytic, beta polypeptide	Cloning of a novel, ubiquitously expressed human phosphatidylinositol 3-kinase and identification of its binding site on p85	S67334	3213	Signal	TPO, TCR, PLC, PDGF, NGF, Insulin, IL4, IGF1, FcER, EGF, CXCR4
196	1	3	2	6	279	10712	PTEN	Human mutated in multiple advanced cancers protein (MMAC1) mRNA; putative protein-tyrosine phosphatase PTEN	Identification of a candidate tumour suppressor gene, MMAC1, at chromosome 10q23.3 that is mutated in multiple advanced cancers	U92436	3160	Supressor
197	1	3	2	7	247	89546	SELE	selectin E (endothelial adhesion molecule 1)	Endothelial leukocyte adhesion molecule 1: direct expression cloning and functional interactions	M30640	3856	Selectin	monocyte, neutrophil
198	1	3	2	8	357	76800	UGT2B10	Homo sapiens UDP glycosyltransferase 2 family, polypeptide B10 (UGT2B10)	cDNA cloning and expression of two new members of the human liver UDP-glucuronosyltransferase 2B subfamily	NM_001075	2799	UGT
199	1	3	2	9	277	211587	PLA2G4A	Human calcium-dependent phospholipid-binding protein (PLA2) mRNA; Phospholipase A2, group IVA (cytosolic)	A novel arachidonic acid-selective cytosolic PLA2 contains a Ca(2+)-dependent translocation domain with homology to PKC and GAP	M72393	2846	Signal	FcER
200	1	3	2	10	245	83050	PIK3R4	H.sapiens mRNA for adaptor protein p150, Phosphoinositide-3-kinase, regulatory subunit 4	adaptor protein; p150 gene; phosphatidylinositol 3-kinase.	Y08991	5085	Signal	TPO, TCR, PLC, PDGF, NGF, Insulin, IL4, IGF1, FcER, EGF, CXCR4
201	1	3	3	1	1289	172199	ADCY7	Homo sapiens adenylate cyclase 7 (ADCY7)	Prediction of the coding sequences of unidentified human genes. I. The coding sequences of 40 new genes (KIAA0001-KIAA0040) deduced by analysis of randomly sampled cDNA clones from human immature myeloid cell line KG-1 (supplement)	NM_001114	6196	Signal	Adenylate cyclase-> PKA
202	1	3	3	2	677	278426	PDAP1	Human PDGF associated protein mRNA (PAP)	Characterization of a novel platelet-derived growth factor-associated protein	U41745	837	GF
203	1	3	3	3	791	71816	AKT1	Human rac protein kinase alpha mRNA (akt1), complete cds	rac protein kinase-alpha; serine/threonine kinase	M63167	2610	Signal	PLC
204	1	3	3	4	41	1524	TNFSF9	Human receptor 4-1BB ligand mRNA, complete cds	Molecular and biological characterization of human 4-1BB and its ligands	U03398	1619	Cytokine
205	1	3	3	5	631	278717	CYP3A5P1	Human cytochrome P450 pseudogene mRNA	Isolation of CYP3A5P cDNA from human liver: A reflection of a novel cytochrome p450 pseudogene	L26985	1599	P450
206	1	3	3	6	789	64173	ATP6B1	ATPase, H+ transporting, lysosomal (vacuolar proton pump), beta polypeptide, 56/58kD, isoform 1	The mammalian endomembrane proton pump strongly resembles the ATP- generating proton pump of archibacteria	M25809	1887	ATPase
207	1	3	3	7	661	75188	WEE1	Human CDK tyrosine 15-kinase WEE1Hu (Wee1Hu) mRNA, complete cds.	Regulation of the human WEE1Hu CDK tyrosine 15-kinase during the cell cycle	U10564	2194	CellCycle
208	1	3	3	8	629	3628	MAP4K4	Homo sapiens HPK/GCK-like kinase HGK mRNA, complete cds	A novel human STE20-related protein kinase, HGK, that specifically activates the c-Jun N-terminal kinase signaling pathway	AF096300	3864	Signal	TNFR2
209	1	3	3	9	407	119206	IGFBP7	prostacyclin-stimulating factor [human, cultured diploid fibroblastcells, mRNA, 1124 nt].	Purification and molecular cloning of prostacyclin-stimulating factor from serum-free conditioned medium of human diploid fibroblast cells	S75725	1124	GF
210	1	3	3	10	327	77202	PRKCB1	Human mRNA for protein kinase C (PKC) type beta I.; Protein kinase C, beta 1	alternate splicing; protein kinase C; protein kinase C type beta	X06318	2574	Signal	TPO, TCR, PLC, PDGF, FcER, EGF, BCR
211	1	3	4	1	1175	79378	CCNA1	Human cyclin A1 mRNA, complete cds	Characterization of a second human cyclin A that is highly expressed in testis and in several leukemic cell lines	U66838	1743	CellCycle
212	1	3	4	2	1095	111811	MGST3	Homo sapiens microsomal glutathione S-transferase 3 (MGST3) mRNA, complete cds	Identification and characterization of a novel microsomal enzyme with glutathione-dependent transferase and peroxidase activities	AF026977	649	GST
213	1	3	4	3	1063	183584	CYP2A6	Human cytochrome P450IIA3 (CYP2A3) mRNA, complete cds	coumarin 7-hydroxylase; cytochrome P450; cytochrome P450 IIA3	M33318	1748	P450
214	1	3	4	4	1173	226213	CYP51	Human lanosterol 14-demethylase cytochrome P450 (CYP51) mRNA, complete cds	The ubiquitously expressed human CYP51 encodes lanosterol 14 alpha-demethylase, a cytochrome P450 whose expression is regulated by oxysterols	U23942	3172	P450
215	1	3	4	5	1093	104	HGFAC	Human mRNA for hepatocyte growth factor (HGF) activator precursor	HGF activator; hepatocyte growth factor activator precursor; plasma protein; serine protease	D14012	2036	GF
216	1	3	4	6	1061	162	IGFBP2	Human insulin-like growth factor binding protein 2 (IGFBP2) mRNA	insulin-like growth factor binding protein 2	M35410	1387	GF
217	1	3	4	7	839	179718	MYBL2	Human mRNA for B-myb gene	B-myb gene; myb homologue	X13293	2627	oncogene
218	1	3	4	8	711	146360	IFITM1	Human interferon-inducible protein 9-27 mRNA, complete cds	interferon-inducible protein	J04164	853	Cytokine
219	1	3	4	9	679	79933	CCNI	Human mRNA for cyclin I, complete cds	cyclin I.	D50310	1260	CellCycle
220	1	3	4	10	837	201668	TCF20	Homo sapiens AR1 (TCF20) mRNA, partial cds	Assignment1 of AR1, transcription factor 20 (TCF20), to human chromosome 22q13.3 with somatic cell hybrids and in situ hybridization	U19345	2859	Signal, TF	Wnt
221	1	3	5	1	1431	78036	SLC6A2	Homo sapiens solute carrier family 6 (neurotransmitter transporter, noradrenalin), member 2 (SLC6A2)	Expression cloning of a cocaine- and antidepressant-sensitive human noradrenaline transporter	NM_001043	2136	norepinephrine
222	1	3	5	2	1396	1244	CD9	Homo sapiens CD9 antigen (p24)	Chromosome assignment of monoclonal antibody-defined determinants on human leukemic cells	NM_001769	1192	hyperosmotic stress
223	1	3	5	3	1363	182684	COX7A2	Homo sapiens cytochrome c oxidase subunit VIIa polypeptide 2 (liver) (COX7A2), nuclear gene encoding mitochondrial protein	Sequence of a cDNA specifying subunit VIIa of human cytochrome c oxidase	NM_001865	408	mitcondria & stress
224	1	3	5	4	1330	289026	GNG2	Homo sapiens clone FLB4307 PRO1107 mRNA	Functional prediction of the coding sequences of 75 new genes deduced by analysis of cDNA clones from human fetal liver	AF130106	2108	Signal
225	1	3	5	5	1223	83155	ALDH7	Human aldehyde dehydrogenase ALDH7 mRNA	Cloning of a cDNA encoding human ALDH7, a new member of the aldehyde dehydrogenase family	U10868	2790	ALDH
226	1	3	5	6	1325	12835	AKAP7	Homo sapiens A kinase (PRKA) anchor protein 7 (AKAP7)	A novel lipid-anchored A-kinase Anchoring Protein facilitates cAMP-responsive membrane events	NM_016377	2822	Signal	Adenylate cyclase-> PKA
227	1	3	5	7	1324	146393	HERPUD1	Homo sapiens homocysteine-inducible, endoplasmic reticulum stress-inducible, ubiquitin-like domain member 1	Prediction of the coding sequences of unidentified human genes. I. The coding sequences of 40 new genes (KIAA0001-KIAA0040) deduced by analysis of randomly sampled cDNA clones from human immature myeloid cell line KG-1	NM_014685	1884	stress
228	1	3	5	8	1221	99877	JAK3	Human JAK family protein tyrosine kinase (JAK3) mRNA, complete cds	Molecular cloning of L-JAK, a Janus family protein-tyrosine kinase expressed in natural killer cells and activated leukocytes	U09607	4064	Signal	IL6, IL4, IL2
229	1	3	5	9	74	75569	RELA	Human NF-kappa-B transcription factor p65 subunit mRNA, complete cds.	NF-kappa-B p65 subunit; transcription factor	L19067	2444	Signal	NFkB
230	1	3	5	10	1319	46752	NOS1	Human neuronal nitric oxide synthase (NOS1) mRNA	Structural organization of the human neuronal nitric oxide synthase gene (NOS1)	U17327	7124	NOS
231	1	3	6	1	295	159239	TLR4	Homo sapiens Toll-like receptor 4 (TLR4) mRNA, complete cds	A family of human receptors structurally related to Drosophila Toll	U88880	3811	Signal	NFkB
232	1	3	6	2	405	144477	CSNK1A1	Homo sapiens casein kinase I alpha isoform (CSNK1A1) mRNA	Isolation and characterization of human casein kinase I epsilon (CKI), a novel member of the CKI gene family	L37042	1399	Signal	Wnt
233	1	3	6	3	325	260523	NRAS	Human N-ras mRNA and flanking regions; transforming p21 protein	oncogene; ras oncogene	X02751	2436	oncogene
234	1	3	6	4	293	63668	TLR2	Homo sapiens Toll-like receptor 2 (TLR2) mRNA, complete cds	A family of human receptors structurally related to Drosophila Toll	U88878	2600	Signal	NFkB
235	1	3	6	5	359	239818	PIK3CB	phosphatidylinositol 3-kinase p110 beta isoform=110 kda catalytic subunit [human, mRNA Partial, 3213 nt]. Phosphoinositide-3-kinase, catalytic, beta polypeptide	Cloning of a novel, ubiquitously expressed human phosphatidylinositol 3-kinase and identification of its binding site on p85	S67334	3213	Signal	TPO, TCR, PLC, PDGF, NGF, Insulin, IL4, IGF1, FcER, EGF, CXCR4
236	1	3	6	6	279	10712	PTEN	Human mutated in multiple advanced cancers protein (MMAC1) mRNA; putative protein-tyrosine phosphatase PTEN	Identification of a candidate tumour suppressor gene, MMAC1, at chromosome 10q23.3 that is mutated in multiple advanced cancers	U92436	3160	Supressor
237	1	3	6	7	247	89546	SELE	selectin E (endothelial adhesion molecule 1)	Endothelial leukocyte adhesion molecule 1: direct expression cloning and functional interactions	M30640	3856	Selectin	monocyte, neutrophil
238	1	3	6	8	357	76800	UGT2B10	Homo sapiens UDP glycosyltransferase 2 family, polypeptide B10 (UGT2B10)	cDNA cloning and expression of two new members of the human liver UDP-glucuronosyltransferase 2B subfamily	NM_001075	2799	UGT
239	1	3	6	9	277	211587	PLA2G4A	Human calcium-dependent phospholipid-binding protein (PLA2) mRNA; Phospholipase A2, group IVA (cytosolic)	A novel arachidonic acid-selective cytosolic PLA2 contains a Ca(2+)-dependent translocation domain with homology to PKC and GAP	M72393	2846	Signal	FcER
240	1	3	6	10	245	83050	PIK3R4	H.sapiens mRNA for adaptor protein p150, Phosphoinositide-3-kinase, regulatory subunit 4	adaptor protein; p150 gene; phosphatidylinositol 3-kinase.	Y08991	5085	Signal	TPO, TCR, PLC, PDGF, NGF, Insulin, IL4, IGF1, FcER, EGF, CXCR4
241	1	3	7	1	1289	172199	ADCY7	Homo sapiens adenylate cyclase 7 (ADCY7)	Prediction of the coding sequences of unidentified human genes. I. The coding sequences of 40 new genes (KIAA0001-KIAA0040) deduced by analysis of randomly sampled cDNA clones from human immature myeloid cell line KG-1 (supplement)	NM_001114	6196	Signal	Adenylate cyclase-> PKA
242	1	3	7	2	677	278426	PDAP1	Human PDGF associated protein mRNA (PAP)	Characterization of a novel platelet-derived growth factor-associated protein	U41745	837	GF
243	1	3	7	3	791	71816	AKT1	Human rac protein kinase alpha mRNA (akt1), complete cds	rac protein kinase-alpha; serine/threonine kinase	M63167	2610	Signal	PLC
244	1	3	7	4	41	1524	TNFSF9	Human receptor 4-1BB ligand mRNA, complete cds	Molecular and biological characterization of human 4-1BB and its ligands	U03398	1619	Cytokine
245	1	3	7	5	631	278717	CYP3A5P1	Human cytochrome P450 pseudogene mRNA	Isolation of CYP3A5P cDNA from human liver: A reflection of a novel cytochrome p450 pseudogene	L26985	1599	P450
246	1	3	7	6	789	64173	ATP6B1	ATPase, H+ transporting, lysosomal (vacuolar proton pump), beta polypeptide, 56/58kD, isoform 1	The mammalian endomembrane proton pump strongly resembles the ATP- generating proton pump of archibacteria	M25809	1887	ATPase
247	1	3	7	7	661	75188	WEE1	Human CDK tyrosine 15-kinase WEE1Hu (Wee1Hu) mRNA, complete cds.	Regulation of the human WEE1Hu CDK tyrosine 15-kinase during the cell cycle	U10564	2194	CellCycle
248	1	3	7	8	629	3628	MAP4K4	Homo sapiens HPK/GCK-like kinase HGK mRNA, complete cds	A novel human STE20-related protein kinase, HGK, that specifically activates the c-Jun N-terminal kinase signaling pathway	AF096300	3864	Signal	TNFR2
249	1	3	7	9	407	119206	IGFBP7	prostacyclin-stimulating factor [human, cultured diploid fibroblastcells, mRNA, 1124 nt].	Purification and molecular cloning of prostacyclin-stimulating factor from serum-free conditioned medium of human diploid fibroblast cells	S75725	1124	GF
250	1	3	7	10	327	77202	PRKCB1	Human mRNA for protein kinase C (PKC) type beta I.; Protein kinase C, beta 1	alternate splicing; protein kinase C; protein kinase C type beta	X06318	2574	Signal	TPO, TCR, PLC, PDGF, FcER, EGF, BCR
251	1	3	8	1	1175	79378	CCNA1	Human cyclin A1 mRNA, complete cds	Characterization of a second human cyclin A that is highly expressed in testis and in several leukemic cell lines	U66838	1743	CellCycle
252	1	3	8	2	1095	111811	MGST3	Homo sapiens microsomal glutathione S-transferase 3 (MGST3) mRNA, complete cds	Identification and characterization of a novel microsomal enzyme with glutathione-dependent transferase and peroxidase activities	AF026977	649	GST
253	1	3	8	3	1063	183584	CYP2A6	Human cytochrome P450IIA3 (CYP2A3) mRNA, complete cds	coumarin 7-hydroxylase; cytochrome P450; cytochrome P450 IIA3	M33318	1748	P450
254	1	3	8	4	1173	226213	CYP51	Human lanosterol 14-demethylase cytochrome P450 (CYP51) mRNA, complete cds	The ubiquitously expressed human CYP51 encodes lanosterol 14 alpha-demethylase, a cytochrome P450 whose expression is regulated by oxysterols	U23942	3172	P450
255	1	3	8	5	1093	104	HGFAC	Human mRNA for hepatocyte growth factor (HGF) activator precursor	HGF activator; hepatocyte growth factor activator precursor; plasma protein; serine protease	D14012	2036	GF
256	1	3	8	6	1061	162	IGFBP2	Human insulin-like growth factor binding protein 2 (IGFBP2) mRNA	insulin-like growth factor binding protein 2	M35410	1387	GF
257	1	3	8	7	839	179718	MYBL2	Human mRNA for B-myb gene	B-myb gene; myb homologue	X13293	2627	oncogene
258	1	3	8	8	711	146360	IFITM1	Human interferon-inducible protein 9-27 mRNA, complete cds	interferon-inducible protein	J04164	853	Cytokine
259	1	3	8	9	679	79933	CCNI	Human mRNA for cyclin I, complete cds	cyclin I.	D50310	1260	CellCycle
260	1	3	8	10	837	201668	TCF20	Homo sapiens AR1 (TCF20) mRNA, partial cds	Assignment1 of AR1, transcription factor 20 (TCF20), to human chromosome 22q13.3 with somatic cell hybrids and in situ hybridization	U19345	2859	Signal, TF	Wnt
261	1	3	9	1	1431	78036	SLC6A2	Homo sapiens solute carrier family 6 (neurotransmitter transporter, noradrenalin), member 2 (SLC6A2)	Expression cloning of a cocaine- and antidepressant-sensitive human noradrenaline transporter	NM_001043	2136	norepinephrine
262	1	3	9	2	1396	1244	CD9	Homo sapiens CD9 antigen (p24)	Chromosome assignment of monoclonal antibody-defined determinants on human leukemic cells	NM_001769	1192	hyperosmotic stress
263	1	3	9	3	1363	182684	COX7A2	Homo sapiens cytochrome c oxidase subunit VIIa polypeptide 2 (liver) (COX7A2), nuclear gene encoding mitochondrial protein	Sequence of a cDNA specifying subunit VIIa of human cytochrome c oxidase	NM_001865	408	mitcondria & stress
264	1	3	9	4	1330	289026	GNG2	Homo sapiens clone FLB4307 PRO1107 mRNA	Functional prediction of the coding sequences of 75 new genes deduced by analysis of cDNA clones from human fetal liver	AF130106	2108	Signal
265	1	3	9	5	1223	83155	ALDH7	Human aldehyde dehydrogenase ALDH7 mRNA	Cloning of a cDNA encoding human ALDH7, a new member of the aldehyde dehydrogenase family	U10868	2790	ALDH
266	1	3	9	6	1325	12835	AKAP7	Homo sapiens A kinase (PRKA) anchor protein 7 (AKAP7)	A novel lipid-anchored A-kinase Anchoring Protein facilitates cAMP-responsive membrane events	NM_016377	2822	Signal	Adenylate cyclase-> PKA
267	1	3	9	7	1324	146393	HERPUD1	Homo sapiens homocysteine-inducible, endoplasmic reticulum stress-inducible, ubiquitin-like domain member 1	Prediction of the coding sequences of unidentified human genes. I. The coding sequences of 40 new genes (KIAA0001-KIAA0040) deduced by analysis of randomly sampled cDNA clones from human immature myeloid cell line KG-1	NM_014685	1884	stress
268	1	3	9	8	1221	99877	JAK3	Human JAK family protein tyrosine kinase (JAK3) mRNA, complete cds	Molecular cloning of L-JAK, a Janus family protein-tyrosine kinase expressed in natural killer cells and activated leukocytes	U09607	4064	Signal	IL6, IL4, IL2
269	1	3	9	9	74	75569	RELA	Human NF-kappa-B transcription factor p65 subunit mRNA, complete cds.	NF-kappa-B p65 subunit; transcription factor	L19067	2444	Signal	NFkB
270	1	3	9	10	1319	46752	NOS1	Human neuronal nitric oxide synthase (NOS1) mRNA	Structural organization of the human neuronal nitric oxide synthase gene (NOS1)	U17327	7124	NOS
271	1	4	1	1	860	169476	GAPD	liver glyceraldehyde 3-phosphate dehydrogenase (GAPDH)	dehydrogenase; glyceraldehyde-3-phosphate dehydrogenase	X01677	1272	Control (HK)
272	1	4	1	2	860	169476	GAPD	liver glyceraldehyde 3-phosphate dehydrogenase (GAPDH)	dehydrogenase; glyceraldehyde-3-phosphate dehydrogenase	X01677	1272	Control (HK)
273	1	4	1	3	860	169476	GAPD	liver glyceraldehyde 3-phosphate dehydrogenase (GAPDH)	dehydrogenase; glyceraldehyde-3-phosphate dehydrogenase	X01677	1272	Control (HK)
274	1	4	1	4	860	169476	GAPD	liver glyceraldehyde 3-phosphate dehydrogenase (GAPDH)	dehydrogenase; glyceraldehyde-3-phosphate dehydrogenase	X01677	1272	Control (HK)
275	1	4	1	5	583	180952	ACTB	cytoplasmic beta-actin (ACTB)	actin; beta-actin	X00351	1761	Control (HK)
276	1	4	1	6	583	180952	ACTB	cytoplasmic beta-actin (ACTB)	actin; beta-actin	X00351	1761	Control (HK)
277	1	4	1	7	583	180952	ACTB	cytoplasmic beta-actin (ACTB)	actin; beta-actin	X00351	1761	Control (HK)
278	1	4	1	8	583	180952	ACTB	cytoplasmic beta-actin (ACTB)	actin; beta-actin	X00351	1761	Control (HK)
279	1	4	1	9	11257	-	colE1	colE1 plasmid		-	6646	Control (Negative)
280	1	4	1	10	1256	-	phiX174	phiX174 DNA		-	5386	Control (Negative)
281	1	4	2	1	1271	41714	BAG1	Homo sapiens Bcl-2-binding protein (BAG-1) mRNA	glucocorticoid associated; Cloning of cDNAs encoding the human BAG1 protein and localization of the human BAG1 gene to chromosome 9p12	AF022224	1291	glucocorticoids (Cortisol)
282	1	4	2	2	213	114360	TSC22	Human putative regulatory protein TGF-beta-stimulated clone 22 homolog (TSC22)	Cloning of the human homologue of the TGF beta-stimulated clone 22 gene	U35048	1718	GF
283	1	4	2	3	176	194720	ABCG2	Homo sapiens placenta-specific ATP-binding cassette transporter (ABCP) mRNA, complete cds	A human placenta-specific ATP-binding cassette gene (ABCP) on chromosome 4q22 that is involved in multidrug resistance	AF103796	2719	ABC transporter
284	1	4	2	4	1266	52002	CD5L	Human scavenger receptor cysteine rich Sp alpha mRNA	Molecular Cloning, Mapping to Human Chromosome 1q21-q23 and Cell Binding Characteristics of Sp alpha: A New Member of the SRCR Family of Proteins	U82812	2181	expressed exclusively on human monocyte
285	1	4	2	5	737	274464	DIA1	Human NADH-cytochrome b5 reductase mRNA, 3' end	NADH cytochrome b5 reductase; NADH cytochrome reductase	M16462	1783	NQO
286	1	4	2	6	130	11801	IRF6	Homo sapiens interferon regulatory factor 6 (IRF6) mRNA, complete cds	interferon	AF027292	1976	Cytokine
287	1	4	2	7	98	82921	SLC35A1	solute carrier family 35 (CMP-sialic acid transporter), member 1	Molecular cloning and characterization of a novel isoform of the human UDP-galactose transporter, and of related complementary DNA belonging to the nucleotide-sugar transporter gene family	D87969	1777	polymerase
288	1	4	2	8	1260	68137	ADCYAP1	Homo sapiens adenylate cyclase activating polypeptide 1 (pituitary) (ADCYAP1)	A novel peptide which stimulates adenylate cyclase: molecular cloning and characterization of the ovine and human cDNAs	NM_001117	1939	Signal	Adenylate cyclase-> PKA
289	1	4	2	9	128	115541	JAK2	Homo sapiens receptor-associated tyrosine kinase (JAK2) mRNA, Janus kinase 2	Fusion of TEL, the ETS-variant gene 6 (ETV6), to the receptor-associated kinase JAK2 as a result of t(9;12) in a lymphoid and t(9;15;12) in a myeloid leukemia	AF005216	4161	Signal	TPO, IL6, IL3, IFNG, EPO
290	1	4	2	10	96	83077	IL18	Homo sapiens mRNA for interferon-gamma inducing factor(IGIF), complete cds	interferon-gamma inducing factor (IGIF).	D49950	1102	Cytokine, Signal	Th1Th2, IL18
291	1	4	3	1	517	102865	IL1RL2	Human interleukin-1 receptor-related protein mRNA, complete cds	Cloning of a cDNA encoding a novel interleukin-1 receptor related protein (IL 1R-rp2)	U49065	1971	Cytokine
292	1	4	3	2	485	83656	ARHGDIB	Human GDP-dissociation inhibitor protein (Ly-GDI) mRNA, D4-GDI	Ly-GDI, a GDP-dissociation inhibitor of the RhoA GTP-binding protein, is expressed preferentially in lymphocytes	L20688	1249	Signal	TNFR1, FAS, D4GDI
293	1	4	3	3	30	182237	POU2F1	Human mRNA for octamer-binding protein Oct-1; POU domain, class 2, transcription factor 1	DNA-binding protein; homeobox; Oct-1 gene	X13403	2584	TF
294	1	4	3	4	471	84318	RPA1	Replication protein A1 (70kD)	Characterization of a cDNA encoding the 70-kDa single-stranded DNA-binding subunit of human replication protein A and the role of the protein in DNA replication	M63488	2393	Signal	ATM
295	1	4	3	5	439	809	HGF	Human hepatocyte growth factor mRNA (HGF); scatter factor (SF); hepatopoeitin A	DNA-binding protein; hepatocyte growth factor	M60718	2306	GF
296	1	4	3	6	549	838	CD80	CD80 antigen (CD28 antigen ligand 1, B7-1 antigen)	B7, a new member of the Ig superfamily with unique expression on activated and neoplastic B cells	M27533	1491	Signal	Bcell, B lympho
297	1	4	3	7	28	37003	HRAS	Homo sapiens v-Ha-ras Harvey rat sarcoma viral oncogene homolog (HRAS)	Complete nucleotide sequences of the T24 human bladder carcinoma oncogene and its normal homologue	NM_005343	570	oncogene, Signal	TPO, TCR, PDGF, NGF, MAPK, Insulin, IL6, IL3, IL2, IGF1, FcER, EPO, EGF, CXCR4, BCR
298	1	4	3	8	437	2006	GSTM3	Human glutathione transferase M3 (GSTM3) mRNA	GSTM3 gene; glutathione S-transferase; glutathione S-transferase M3; glutathione transferase	J05459	1266	GSTM
299	1	4	3	9	215	54443	CCR5	Human CC chemokine receptor 5 (CCR5) mRNA, complete cds	Molecular cloning and functional characterization of a novel human CC chemokine receptor (CCR5) for RANTES, MIP-1beta, and MIP-1alpha	U54994	3383	Signal	TCellApoptosis
300	1	4	3	10	178	1904	PRKCI	Human protein kinase C iota isoform (PRKCI) mRNA; Protein kinase C, iota	Molecular cloning and characterization of PKC iota, an atypical isoform of protein kinase C derived from insulin-secreting cells	L18964	2196	Signal	TPO, TCR, PLC, PDGF, EGF, BCR
301	1	4	4	1	983	8997	HSPA1A	Homo sapiens heat shock 70kD protein 1 (HSPA1A), mRNA; Heat shock 70kD protein 1	Human major histocompatibility complex contains genes for the major heat shock protein HSP70	NM_005345	2387	hsp
302	1	4	4	2	903	63489	PTPN6	H.sapiens PTP1C mRNA for protein-tyrosine phosphatase 1C.; Protein tyrosine phosphatase, non-receptor type 6; SHP-1	protein tyrosine phophatase 1C; PTP1C gene; SH2 domain	X62055	2277	Signal	IL3, EPO
303	1	4	4	3	871	155751	ATP5J2	ATP synthase, H+ transporting, mitochondrial F0 complex, subunit f, isoform 2	Identification of genes expressed in human CD34(+) hematopoietic stem/progenitor cells by expressed sequence tags and efficient full-length cDNA cloning	AF047436	452	ATPase
304	1	4	4	4	981	125359	THY1	Homo sapiens Thy-1 cell surface antigen (THY1), mRNA	The human Thy-1 gene: structure and chromosomal location	NM_006288	486	Signal	ThCell, TcCell
305	1	4	4	5	901	2894	PGF	H.sapiens mRNA for placenta growth factor (PlGF).	placenta growth factor	X54936	1645	GF
306	1	4	4	6	51	4245	FOSL1	Human fra-1 mRNA; FOS-like antigen-1	fos-related gene; fra-1 gene; leucine-zipper	X16707	954	Signal
307	1	4	4	7	599	81134	IL1RN	H.sapiens mRNA for IRAP	interleukin 1 receptor antagonist	X53296	1684	Cytokine
308	1	4	4	8	519	35140	STK4	Human stress responsive serine/threonine protein kinase Krs-2 mRNA, Serine/threonine kinase 4	Newly identified stress-responsive protein kinases, Krs-1 and Krs-2	U60207	1931	Stress
309	1	4	4	9	487	82127	IL16	Homo sapiens putative IL-16 protein precursor, mRNA, complete cds	Molecular and functional analysis of a lymphocyte chemoattractant factor: association of biologic function with CD4 expression	M90391	3175	Cytokine
310	1	4	4	10	597	189509	HMG1	Human mRNA for high mobility group-1 protein (HMG-1).	high mobility group protein 1; nonhistone protein	X12597	1009	sulfotransferase
311	1	4	5	1	1430	178237	TH	Homo sapiens tyrosine hydroxylase (TH), mRNA	Localization of the human tyrosine hydroxylase gene to 11p15: gene duplication and evolution of metabolic pathways	NM_000360	1816	Tyrosine Hydroxylase	catecholamine
312	1	4	5	2	1394	184601	SLC7A5	Homo sapiens L-type amino acid transporter subunit LAT1 mRNA	Human LAT1, a subunit of system L amino acid transporter: molecular cloning and transport function	AF104032	4670	hyperosmotic stress
313	1	4	5	3	1362	1244	CD9	Homo sapiens CD9 antigen (p24)	Chromosome assignment of monoclonal antibody-defined determinants on human leukemic cells	NM_001769	1192	hyperosmotic stress
314	1	4	5	4	1329	58679	SLC7A10	Homo sapiens solute carrier family 7, (cationic amino acid transporter, y+ system) member 10	Identification and characterization of a Na(+)-independent neutral amino acid transporter that associates with the 4F2 heavy chain and exhibits substrate selectivity for small neutral D- and L-amino acids	NM_019849	1918	hyperosmotic stress
315	1	4	5	5	1031	64310	IL11RA	H.sapiens mRNA for interleukin-11 receptor	interleukin 11 receptor	Z38102	1682	Cytokine
316	1	4	5	6	62	281791	MAD	Homo sapiens antagonizer of myc transcriptional activity (Mad) mRNA, complete cds	antagonizer of myc transcriptional activity	L06895	1002	TF
317	1	4	5	7	919	75516	TYK2	Human tyk2 mRNA for non-receptor protein tyrosine kinase; Tyrosine kinase 2	tyk2, prototype of a novel class of non-receptor tyrosine kinase genes	X54637	4176	Signal	IFNA
318	1	4	5	8	1029	8375	TRAF4	H.sapiens MLN62 mRNA (TNF receptor-associated factor 4)	overexpressed in breast carcinoma	X80200	1999	Cytokine
319	1	4	5	9	949	108371	E2F4	Homo sapiens E2F transcription factor 4, p107/p130-binding (E2F4)	E2F-4, a new member of the E2F transcription factor family, interacts with p107	NM_001950	1539	TF
320	1	4	5	10	917	159	TNFRSF1A	H.sapiens TNF-R mRNA for tumor necrosis factor receptor type 1.	TNF-R gene; tumor necrosis factor receptor 1	X55313	2161	Cytokine, Signal	TNFR1
321	1	4	6	1	1271	41714	BAG1	Homo sapiens Bcl-2-binding protein (BAG-1) mRNA	glucocorticoid associated; Cloning of cDNAs encoding the human BAG1 protein and localization of the human BAG1 gene to chromosome 9p12	AF022224	1291	glucocorticoids (Cortisol)
322	1	4	6	2	213	114360	TSC22	Human putative regulatory protein TGF-beta-stimulated clone 22 homolog (TSC22)	Cloning of the human homologue of the TGF beta-stimulated clone 22 gene	U35048	1718	GF
323	1	4	6	3	176	194720	ABCG2	Homo sapiens placenta-specific ATP-binding cassette transporter (ABCP) mRNA, complete cds	A human placenta-specific ATP-binding cassette gene (ABCP) on chromosome 4q22 that is involved in multidrug resistance	AF103796	2719	ABC transporter
324	1	4	6	4	1266	52002	CD5L	Human scavenger receptor cysteine rich Sp alpha mRNA	Molecular Cloning, Mapping to Human Chromosome 1q21-q23 and Cell Binding Characteristics of Sp alpha: A New Member of the SRCR Family of Proteins	U82812	2181	expressed exclusively on human monocyte
325	1	4	6	5	737	274464	DIA1	Human NADH-cytochrome b5 reductase mRNA, 3' end	NADH cytochrome b5 reductase; NADH cytochrome reductase	M16462	1783	NQO
326	1	4	6	6	130	11801	IRF6	Homo sapiens interferon regulatory factor 6 (IRF6) mRNA, complete cds	interferon	AF027292	1976	Cytokine
327	1	4	6	7	98	82921	SLC35A1	solute carrier family 35 (CMP-sialic acid transporter), member 1	Molecular cloning and characterization of a novel isoform of the human UDP-galactose transporter, and of related complementary DNA belonging to the nucleotide-sugar transporter gene family	D87969	1777	polymerase
328	1	4	6	8	1260	68137	ADCYAP1	Homo sapiens adenylate cyclase activating polypeptide 1 (pituitary) (ADCYAP1)	A novel peptide which stimulates adenylate cyclase: molecular cloning and characterization of the ovine and human cDNAs	NM_001117	1939	Signal	Adenylate cyclase-> PKA
329	1	4	6	9	128	115541	JAK2	Homo sapiens receptor-associated tyrosine kinase (JAK2) mRNA, Janus kinase 2	Fusion of TEL, the ETS-variant gene 6 (ETV6), to the receptor-associated kinase JAK2 as a result of t(9;12) in a lymphoid and t(9;15;12) in a myeloid leukemia	AF005216	4161	Signal	TPO, IL6, IL3, IFNG, EPO
330	1	4	6	10	96	83077	IL18	Homo sapiens mRNA for interferon-gamma inducing factor(IGIF), complete cds	interferon-gamma inducing factor (IGIF).	D49950	1102	Cytokine, Signal	Th1Th2, IL18
331	1	4	7	1	517	102865	IL1RL2	Human interleukin-1 receptor-related protein mRNA, complete cds	Cloning of a cDNA encoding a novel interleukin-1 receptor related protein (IL 1R-rp2)	U49065	1971	Cytokine
332	1	4	7	2	485	83656	ARHGDIB	Human GDP-dissociation inhibitor protein (Ly-GDI) mRNA, D4-GDI	Ly-GDI, a GDP-dissociation inhibitor of the RhoA GTP-binding protein, is expressed preferentially in lymphocytes	L20688	1249	Signal	TNFR1, FAS, D4GDI
333	1	4	7	3	30	182237	POU2F1	Human mRNA for octamer-binding protein Oct-1; POU domain, class 2, transcription factor 1	DNA-binding protein; homeobox; Oct-1 gene	X13403	2584	TF
334	1	4	7	4	471	84318	RPA1	Replication protein A1 (70kD)	Characterization of a cDNA encoding the 70-kDa single-stranded DNA-binding subunit of human replication protein A and the role of the protein in DNA replication	M63488	2393	Signal	ATM
335	1	4	7	5	439	809	HGF	Human hepatocyte growth factor mRNA (HGF); scatter factor (SF); hepatopoeitin A	DNA-binding protein; hepatocyte growth factor	M60718	2306	GF
336	1	4	7	6	549	838	CD80	CD80 antigen (CD28 antigen ligand 1, B7-1 antigen)	B7, a new member of the Ig superfamily with unique expression on activated and neoplastic B cells	M27533	1491	Signal	Bcell, B lympho
337	1	4	7	7	28	37003	HRAS	Homo sapiens v-Ha-ras Harvey rat sarcoma viral oncogene homolog (HRAS)	Complete nucleotide sequences of the T24 human bladder carcinoma oncogene and its normal homologue	NM_005343	570	oncogene, Signal	TPO, TCR, PDGF, NGF, MAPK, Insulin, IL6, IL3, IL2, IGF1, FcER, EPO, EGF, CXCR4, BCR
338	1	4	7	8	437	2006	GSTM3	Human glutathione transferase M3 (GSTM3) mRNA	GSTM3 gene; glutathione S-transferase; glutathione S-transferase M3; glutathione transferase	J05459	1266	GSTM
339	1	4	7	9	215	54443	CCR5	Human CC chemokine receptor 5 (CCR5) mRNA, complete cds	Molecular cloning and functional characterization of a novel human CC chemokine receptor (CCR5) for RANTES, MIP-1beta, and MIP-1alpha	U54994	3383	Signal	TCellApoptosis
340	1	4	7	10	178	1904	PRKCI	Human protein kinase C iota isoform (PRKCI) mRNA; Protein kinase C, iota	Molecular cloning and characterization of PKC iota, an atypical isoform of protein kinase C derived from insulin-secreting cells	L18964	2196	Signal	TPO, TCR, PLC, PDGF, EGF, BCR
341	1	4	8	1	983	8997	HSPA1A	Homo sapiens heat shock 70kD protein 1 (HSPA1A), mRNA; Heat shock 70kD protein 1	Human major histocompatibility complex contains genes for the major heat shock protein HSP70	NM_005345	2387	hsp
342	1	4	8	2	903	63489	PTPN6	H.sapiens PTP1C mRNA for protein-tyrosine phosphatase 1C.; Protein tyrosine phosphatase, non-receptor type 6; SHP-1	protein tyrosine phophatase 1C; PTP1C gene; SH2 domain	X62055	2277	Signal	IL3, EPO
343	1	4	8	3	871	155751	ATP5J2	ATP synthase, H+ transporting, mitochondrial F0 complex, subunit f, isoform 2	Identification of genes expressed in human CD34(+) hematopoietic stem/progenitor cells by expressed sequence tags and efficient full-length cDNA cloning	AF047436	452	ATPase
344	1	4	8	4	981	125359	THY1	Homo sapiens Thy-1 cell surface antigen (THY1), mRNA	The human Thy-1 gene: structure and chromosomal location	NM_006288	486	Signal	ThCell, TcCell
345	1	4	8	5	901	2894	PGF	H.sapiens mRNA for placenta growth factor (PlGF).	placenta growth factor	X54936	1645	GF
346	1	4	8	6	51	4245	FOSL1	Human fra-1 mRNA; FOS-like antigen-1	fos-related gene; fra-1 gene; leucine-zipper	X16707	954	Signal
347	1	4	8	7	599	81134	IL1RN	H.sapiens mRNA for IRAP	interleukin 1 receptor antagonist	X53296	1684	Cytokine
348	1	4	8	8	519	35140	STK4	Human stress responsive serine/threonine protein kinase Krs-2 mRNA, Serine/threonine kinase 4	Newly identified stress-responsive protein kinases, Krs-1 and Krs-2	U60207	1931	Stress
349	1	4	8	9	487	82127	IL16	Homo sapiens putative IL-16 protein precursor, mRNA, complete cds	Molecular and functional analysis of a lymphocyte chemoattractant factor: association of biologic function with CD4 expression	M90391	3175	Cytokine
350	1	4	8	10	597	189509	HMG1	Human mRNA for high mobility group-1 protein (HMG-1).	high mobility group protein 1; nonhistone protein	X12597	1009	sulfotransferase
351	1	4	9	1	1430	178237	TH	Homo sapiens tyrosine hydroxylase (TH), mRNA	Localization of the human tyrosine hydroxylase gene to 11p15: gene duplication and evolution of metabolic pathways	NM_000360	1816	Tyrosine Hydroxylase	catecholamine
352	1	4	9	2	1394	184601	SLC7A5	Homo sapiens L-type amino acid transporter subunit LAT1 mRNA	Human LAT1, a subunit of system L amino acid transporter: molecular cloning and transport function	AF104032	4670	hyperosmotic stress
353	1	4	9	3	1362	1244	CD9	Homo sapiens CD9 antigen (p24)	Chromosome assignment of monoclonal antibody-defined determinants on human leukemic cells	NM_001769	1192	hyperosmotic stress
354	1	4	9	4	1329	58679	SLC7A10	Homo sapiens solute carrier family 7, (cationic amino acid transporter, y+ system) member 10	Identification and characterization of a Na(+)-independent neutral amino acid transporter that associates with the 4F2 heavy chain and exhibits substrate selectivity for small neutral D- and L-amino acids	NM_019849	1918	hyperosmotic stress
355	1	4	9	5	1031	64310	IL11RA	H.sapiens mRNA for interleukin-11 receptor	interleukin 11 receptor	Z38102	1682	Cytokine
356	1	4	9	6	62	281791	MAD	Homo sapiens antagonizer of myc transcriptional activity (Mad) mRNA, complete cds	antagonizer of myc transcriptional activity	L06895	1002	TF
357	1	4	9	7	919	75516	TYK2	Human tyk2 mRNA for non-receptor protein tyrosine kinase; Tyrosine kinase 2	tyk2, prototype of a novel class of non-receptor tyrosine kinase genes	X54637	4176	Signal	IFNA
358	1	4	9	8	1029	8375	TRAF4	H.sapiens MLN62 mRNA (TNF receptor-associated factor 4)	overexpressed in breast carcinoma	X80200	1999	Cytokine
359	1	4	9	9	949	108371	E2F4	Homo sapiens E2F transcription factor 4, p107/p130-binding (E2F4)	E2F-4, a new member of the E2F transcription factor family, interacts with p107	NM_001950	1539	TF
360	1	4	9	10	917	159	TNFRSF1A	H.sapiens TNF-R mRNA for tumor necrosis factor receptor type 1.	TNF-R gene; tumor necrosis factor receptor 1	X55313	2161	Cytokine, Signal	TNFR1
361	2	1	1	1	885	278242	K-ALPHA-1	human alpha-tubulin mRNA, complete cds	Expression of human alpha-tubulin genes: interspecies conservation of 3' untranslated regions	K00558	1596	Control (HK)
362	2	1	1	2	885	278242	K-ALPHA-1	human alpha-tubulin mRNA, complete cds	Expression of human alpha-tubulin genes: interspecies conservation of 3' untranslated regions	K00558	1596	Control (HK)
363	2	1	1	3	885	278242	K-ALPHA-1	human alpha-tubulin mRNA, complete cds	Expression of human alpha-tubulin genes: interspecies conservation of 3' untranslated regions	K00558	1596	Control (HK)
364	2	1	1	4	885	278242	K-ALPHA-1	human alpha-tubulin mRNA, complete cds	Expression of human alpha-tubulin genes: interspecies conservation of 3' untranslated regions	K00558	1596	Control (HK)
365	2	1	1	5	309	82314	HPRT1	Human hypoxanthine-guanine phosphoribosyltransferase (HPRT) IMP:pyrophosphate phosphoribosyltransferase	complementary DNA; transferase	V00530	1331	Control (HK)
366	2	1	1	6	309	82314	HPRT1	Human hypoxanthine-guanine phosphoribosyltransferase (HPRT) IMP:pyrophosphate phosphoribosyltransferase	complementary DNA; transferase	V00530	1331	Control (HK)
367	2	1	1	7	309	82314	HPRT1	Human hypoxanthine-guanine phosphoribosyltransferase (HPRT) IMP:pyrophosphate phosphoribosyltransferase	complementary DNA; transferase	V00530	1331	Control (HK)
368	2	1	1	8	309	82314	HPRT1	Human hypoxanthine-guanine phosphoribosyltransferase (HPRT) IMP:pyrophosphate phosphoribosyltransferase	complementary DNA; transferase	V00530	1331	Control (HK)
369	2	1	1	9	11257	-	colE1	colE1 plasmid		-	6646	Control (Negative)
370	2	1	1	10	1256	-	phiX174	phiX174 DNA		-	5386	Control (Negative)
371	2	1	2	1	300	171695	DUSP1	H.sapiens CL 100 mRNA for protein tyrosine phosphatase, Dual specificity phosphatase 1, MKP1	Oxidative stress and heat shock induce a human gene encoding a protein-tyrosine phosphatase	X68277	2000	Signal	TNFR2, CD40
372	2	1	2	2	410	3257	CASP5	Human cysteine protease (ICErel-III) mRNA, complete cds	Molecular cloning and pro-apoptotic activity of ICErelII and ICErelIII, members of the ICE/CED-3 family of cysteine proteases	U28015	1400	Appoptosis
373	2	1	2	3	330	80220	CTNND2	Homo sapiens delta-catenin mRNA, complete cds, Arm	Presenilin 1 interaction in the brain with a novel member of the Armadillo family	U96136	5305	Signal	Wnt
374	2	1	2	4	298	75248	TOP2B	H.sapiens TOP2 mRNA for DNA topoisomerase II (partial).; Topoisomerase (DNA) II beta (180kD)	Novel HeLa topoisomerase II is the II beta isoform: complete coding sequence and homology with other type II topoisomerases	Z15115	3432	topoiosomerase
375	2	1	2	5	364	89714	SCYB5	H.sapiens ENA-78 mRNA; Small inducible cytokine subfamily B (Cys-X-Cys), member 5 (epithelial-derived neutrophil-activating peptide 78)	Cloning of a full-length cDNA encoding the neutrophil-activating peptide ENA-78 from human platelets	X78686	1173	Cytokine, Signal	NF-kB
376	2	1	2	6	284	153924	DAPK1	H.sapiens DAP-kinase mRNA	Identification of a novel serine/threonine kinase and a novel 15-kD protein as potential mediators of the gamma interferon-induced cell death	X76104	5910	Appoptosis
377	2	1	2	7	252	80409	GADD45A	Human growth arrest and DNA-damage-inducible protein (gadd45) mRNA	DNA-damage-inducible protein; growth arrest inducible protein	M60974	1343	DNA-damage-inducible	p53, ATM
378	2	1	2	8	1263	102548	GRLF1	Human glucocorticoid receptor repression factor 1 (GRF-1) mRNA	Molecular cloning and characterization of a factor that binds the human glucocorticoid receptor gene and represses its expression	M73077	3233	glucocorticoids (Cortisol)
379	2	1	2	9	282	61796	TFAP2C	Human transcription factor ERF-1 mRNA; Transcription factor AP-2 gamma (activating enhancer-binding protein 2 gamma)	Identification of ERF-1 as a member of the AP2 transcription factor family	U85658	2804	TF
380	2	1	2	10	250	56066	FGF2	Human basic fibroblast growth factor (FGF) mRNA (BFGF; FGFB; FGF2)	basic fibroblast growth factor	M27968	3877	GF
381	2	1	3	1	11255	-	M13-1000	M13 mp18(+) STRAND DNA		X02513	1000	Control (Spike)
382	2	1	3	2	682	247926	GJA5	gap junction protein, alpha 5, 40kD (connexin 40)	Nucleotide sequence of protein-coding region of human connexin 40 gene	L34954	1077	Gap-junciton
383	2	1	3	3	796	155344	DFFA	Human DNA fragmentation factor-45 mRNA, DFF	DFF, a heterodimeric protein that functions downstream of caspase-3 to trigger DNA fragmentation during apoptosis	U91985	1633	Signal	TNFR1, FAS
384	2	1	3	4	668	170040	PDGFRL	Human mRNA for PDGF receptor beta-like tumor suppressor (PRLTS),complete cds	PDGF receptor beta-like tumor suppressor; PRLTS	D37965	1502	Supressor
385	2	1	3	5	636	278340	LBC	Human P47 LBC oncogene mRNA, complete cds	Novel human oncogene lbc detected by transfection with distinct homology regions to signal transduction products	U03634	1737	oncogene
386	2	1	3	6	794	183075	ATP2A1	ATPase, Ca++ transporting, cardiac muscle, fast twitch 1	Characterization of cDNA and genomic DNA encoding SERCA1, the Ca(2+)-ATPase of human fast-twitch skeletal muscle sarcoplasmic reticulum, and its elimination as a candidate gene for Brody disease	U96781	3040	ATPase
387	2	1	3	7	43	81687	NME3	Non-metastatic cells 3, protein expressed in; Human DR-nm23 mRNA	Overexpression of DR-nm23, a protein encoded by a member of the nm23 gene family, inhibits granulocyte differentiation and induces apoptosis in 32Dc13 myeloid cells	U29656	849	Appoptosis
388	2	1	3	8	634	89676	TRAF3	Homo sapiens TNF receptor-associated factor 3 (TRAF3) mRNA.	Involvement of CRAF1, a relative of TRAF, in CD40 signaling	NM_003300	2455	Cytokine, Signal	TNFR2, CD40
389	2	1	3	9	412	75746	ALDH6	Human aldehyde dehydrogenase 6 mRNA, complete cds	Molecular cloning, genomic organization, and chromosomal localization of an additional human aldehyde dehydrogenase gene, ALDH6	U07919	3442	ALDH
390	2	1	3	10	21	183138	PCOLN3	Procollagen (type III) N-endopeptidase; Human metallopeptidase PRSM1 mRNA	zincin, metalloproteinase, gluzincin, procollagen type III N-proteinase	U58048	2474	oncogene
391	2	1	4	1	1180	102122	IGFBP1	Human insulin-like growth factor binding protein mRNA, complete cds	insulin-like growth factor binding protein	M31145	1510	GF
392	2	1	4	2	1314	30327	MAPKAPK5	Homo sapiens mRNA; cDNA DKFZp564J1022 (from clone DKFZp564J1022); partial cds	DKFZp564J1022	AL110301	1409	Signal
393	2	1	4	3	1068	165950	FGFR4	Human fibroblast growth factor receptor 4 (FGFR4) mRNA, complete cds.	fibroblast growth factor receptor 4	L03840	3031	GF
394	2	1	4	4	1178	73851	ATP5J	ATP synthase, H+ transporting, mitochondrial F0 complex, subunit F6	Human mitochondrial ATP synthase: cloning cDNA for the nuclear-encoded precursor of coupling factor 6	M37104	471	ATPase
395	2	1	4	5	86	274550	PIG6	p53 induced protein (Proline oxidase homolog)	A model for p53-induced apoptosis	AF010310	901	Appoptosis
396	2	1	4	6	1066	99890	POLD1	polymerase (DNA directed), delta 1, catalytic subunit (125kD)	Molecular cloning of the cDNA for the catalytic subunit of human DNA polymerase delta	M81735	3435	polymerase
397	2	1	4	7	1299	79194	CREB1	Homo sapiens cAMP responsive element binding protein 1 (CREB1)	Cyclic AMP-responsive DNA-binding protein: Structure based on a cloned placental cDNA	NM_004379	2454	ATF/CREB
398	2	1	4	8	11254	-	M13-600	M13 mp18(+) STRAND DNA		X02513	602	Control (Spike)
399	2	1	4	9	684	155419	BIK	Human Bcl-2 interacting killer (BIK) ; NBK apoptotic inducer protein; BP4; BIP1	Bik (Bcl-2 interacting killer); Bcl-2 homology 3 (BH3) domain	U34584	923	Signal	Mitochondria
400	2	1	4	10	842	5038	NTE	Homo sapiens mRNA for neuropathy target esterase	neuropathy target esterase	AJ004832	4391	esterase
401	2	1	5	1	1437	248115	GHSR	Homo sapiens growth hormone secretagogue receptor (GHSR)	A receptor in pituitary and hypothalamus that functions in growth hormone release	NM_004122	870	GH
402	2	1	5	2	1403	174031	COX6B	Homo sapiens cytochrome c oxidase subunit VIb (COX6B), nuclear gene encoding mitochondrial protein	Nucleotide sequence of cDNA encoding subunit VIb of human cytochrome c oxidase	NM_001863	439	mitcondria & stress
403	2	1	5	3	1369	74076	CD163	Homo sapiens CD163 antigen (CD163)	A new macrophage differentiation antigen which is a member of the scavenger receptor superfamily	NM_004244	3703	expressed exclusively on human monocyte; glucocorticoid-inducible
404	2	1	5	4	1336	282869	AKR1B10	Homo sapiens aldo-keto reductase mRNA	Sequence and expression levels in human tissues of a new member of the aldo-keto reductase family	AF052577	1316	hyperosmotic stress
405	2	1	5	5	1242	241392	SCYA5	Human T cell-specific protein (RANTES) mRNA, Small inducible cytokine A5	Alu repeat; T-cell-specific protein	M21121	1160	Cytokine
406	2	1	5	6	1148	47062	POLR2I	polymerase (RNA) II (DNA directed) polypeptide I (14.5kD)	Structure of the gene encoding the 14.5 kDa subunit of human RNA polymerase IIStructure of the gene encoding the 14.5 kDa subunit of human RNA	NM_006233	378	polymerase
407	2	1	5	7	1116	2890	PRKCG	H.sapiens mRNA for protein kinase C gamma (partial); Protein kinase C, gamma	Activation and substrate specificity of the human protein kinase C alpha and zeta isoenzymes	Z15114	1830	Signal	TPO, TCR, PLC, PDGF, EGF, BCR
408	2	1	5	8	1229	171271	CTNNB1	H.sapiens mRNA for beta-catenin	E-cadherin and APC compete for the interaction with beta-catenin and the cytoskeleton	X87838	3362	Signal	Wnt
409	2	1	5	9	1146	15192	PEMT	Homo sapiens mRNA for phosphatidylethanolamine N-methyltransferase,complete cds	phosphatidylethanolamine N-methyltransferase	AB029821	1007	methytransferase
410	2	1	5	10	91	2025	TGFB3	Human transforming growth factor-beta 3 (TGF-beta3) mRNA, complete cds.	transforming growth factor	J03241	2529	GF
411	2	1	6	1	300	171695	DUSP1	H.sapiens CL 100 mRNA for protein tyrosine phosphatase, Dual specificity phosphatase 1, MKP1	Oxidative stress and heat shock induce a human gene encoding a protein-tyrosine phosphatase	X68277	2000	Signal	TNFR2, CD40
412	2	1	6	2	410	3257	CASP5	Human cysteine protease (ICErel-III) mRNA, complete cds	Molecular cloning and pro-apoptotic activity of ICErelII and ICErelIII, members of the ICE/CED-3 family of cysteine proteases	U28015	1400	Appoptosis
413	2	1	6	3	330	80220	CTNND2	Homo sapiens delta-catenin mRNA, complete cds, Arm	Presenilin 1 interaction in the brain with a novel member of the Armadillo family	U96136	5305	Signal	Wnt
414	2	1	6	4	298	75248	TOP2B	H.sapiens TOP2 mRNA for DNA topoisomerase II (partial).; Topoisomerase (DNA) II beta (180kD)	Novel HeLa topoisomerase II is the II beta isoform: complete coding sequence and homology with other type II topoisomerases	Z15115	3432	topoiosomerase
415	2	1	6	5	364	89714	SCYB5	H.sapiens ENA-78 mRNA; Small inducible cytokine subfamily B (Cys-X-Cys), member 5 (epithelial-derived neutrophil-activating peptide 78)	Cloning of a full-length cDNA encoding the neutrophil-activating peptide ENA-78 from human platelets	X78686	1173	Cytokine, Signal	NF-kB
416	2	1	6	6	284	153924	DAPK1	H.sapiens DAP-kinase mRNA	Identification of a novel serine/threonine kinase and a novel 15-kD protein as potential mediators of the gamma interferon-induced cell death	X76104	5910	Appoptosis
417	2	1	6	7	252	80409	GADD45A	Human growth arrest and DNA-damage-inducible protein (gadd45) mRNA	DNA-damage-inducible protein; growth arrest inducible protein	M60974	1343	DNA-damage-inducible	p53, ATM
418	2	1	6	8	1263	102548	GRLF1	Human glucocorticoid receptor repression factor 1 (GRF-1) mRNA	Molecular cloning and characterization of a factor that binds the human glucocorticoid receptor gene and represses its expression	M73077	3233	glucocorticoids (Cortisol)
419	2	1	6	9	282	61796	TFAP2C	Human transcription factor ERF-1 mRNA; Transcription factor AP-2 gamma (activating enhancer-binding protein 2 gamma)	Identification of ERF-1 as a member of the AP2 transcription factor family	U85658	2804	TF
420	2	1	6	10	250	56066	FGF2	Human basic fibroblast growth factor (FGF) mRNA (BFGF; FGFB; FGF2)	basic fibroblast growth factor	M27968	3877	GF
421	2	1	7	1	11255	-	M13-1000	M13 mp18(+) STRAND DNA		X02513	1000	Control (Spike)
422	2	1	7	2	682	247926	GJA5	gap junction protein, alpha 5, 40kD (connexin 40)	Nucleotide sequence of protein-coding region of human connexin 40 gene	L34954	1077	Gap-junciton
423	2	1	7	3	796	155344	DFFA	Human DNA fragmentation factor-45 mRNA, DFF	DFF, a heterodimeric protein that functions downstream of caspase-3 to trigger DNA fragmentation during apoptosis	U91985	1633	Signal	TNFR1, FAS
424	2	1	7	4	668	170040	PDGFRL	Human mRNA for PDGF receptor beta-like tumor suppressor (PRLTS),complete cds	PDGF receptor beta-like tumor suppressor; PRLTS	D37965	1502	Supressor
425	2	1	7	5	636	278340	LBC	Human P47 LBC oncogene mRNA, complete cds	Novel human oncogene lbc detected by transfection with distinct homology regions to signal transduction products	U03634	1737	oncogene
426	2	1	7	6	794	183075	ATP2A1	ATPase, Ca++ transporting, cardiac muscle, fast twitch 1	Characterization of cDNA and genomic DNA encoding SERCA1, the Ca(2+)-ATPase of human fast-twitch skeletal muscle sarcoplasmic reticulum, and its elimination as a candidate gene for Brody disease	U96781	3040	ATPase
427	2	1	7	7	43	81687	NME3	Non-metastatic cells 3, protein expressed in; Human DR-nm23 mRNA	Overexpression of DR-nm23, a protein encoded by a member of the nm23 gene family, inhibits granulocyte differentiation and induces apoptosis in 32Dc13 myeloid cells	U29656	849	Appoptosis
428	2	1	7	8	634	89676	TRAF3	Homo sapiens TNF receptor-associated factor 3 (TRAF3) mRNA.	Involvement of CRAF1, a relative of TRAF, in CD40 signaling	NM_003300	2455	Cytokine, Signal	TNFR2, CD40
429	2	1	7	9	412	75746	ALDH6	Human aldehyde dehydrogenase 6 mRNA, complete cds	Molecular cloning, genomic organization, and chromosomal localization of an additional human aldehyde dehydrogenase gene, ALDH6	U07919	3442	ALDH
430	2	1	7	10	21	183138	PCOLN3	Procollagen (type III) N-endopeptidase; Human metallopeptidase PRSM1 mRNA	zincin, metalloproteinase, gluzincin, procollagen type III N-proteinase	U58048	2474	oncogene
431	2	1	8	1	1180	102122	IGFBP1	Human insulin-like growth factor binding protein mRNA, complete cds	insulin-like growth factor binding protein	M31145	1510	GF
432	2	1	8	2	1314	30327	MAPKAPK5	Homo sapiens mRNA; cDNA DKFZp564J1022 (from clone DKFZp564J1022); partial cds	DKFZp564J1022	AL110301	1409	Signal
433	2	1	8	3	1068	165950	FGFR4	Human fibroblast growth factor receptor 4 (FGFR4) mRNA, complete cds.	fibroblast growth factor receptor 4	L03840	3031	GF
434	2	1	8	4	1178	73851	ATP5J	ATP synthase, H+ transporting, mitochondrial F0 complex, subunit F6	Human mitochondrial ATP synthase: cloning cDNA for the nuclear-encoded precursor of coupling factor 6	M37104	471	ATPase
435	2	1	8	5	86	274550	PIG6	p53 induced protein (Proline oxidase homolog)	A model for p53-induced apoptosis	AF010310	901	Appoptosis
436	2	1	8	6	1066	99890	POLD1	polymerase (DNA directed), delta 1, catalytic subunit (125kD)	Molecular cloning of the cDNA for the catalytic subunit of human DNA polymerase delta	M81735	3435	polymerase
437	2	1	8	7	1299	79194	CREB1	Homo sapiens cAMP responsive element binding protein 1 (CREB1)	Cyclic AMP-responsive DNA-binding protein: Structure based on a cloned placental cDNA	NM_004379	2454	ATF/CREB
438	2	1	8	8	11254	-	M13-600	M13 mp18(+) STRAND DNA		X02513	602	Control (Spike)
439	2	1	8	9	684	155419	BIK	Human Bcl-2 interacting killer (BIK) ; NBK apoptotic inducer protein; BP4; BIP1	Bik (Bcl-2 interacting killer); Bcl-2 homology 3 (BH3) domain	U34584	923	Signal	Mitochondria
440	2	1	8	10	842	5038	NTE	Homo sapiens mRNA for neuropathy target esterase	neuropathy target esterase	AJ004832	4391	esterase
441	2	1	9	1	1437	248115	GHSR	Homo sapiens growth hormone secretagogue receptor (GHSR)	A receptor in pituitary and hypothalamus that functions in growth hormone release	NM_004122	870	GH
442	2	1	9	2	1403	174031	COX6B	Homo sapiens cytochrome c oxidase subunit VIb (COX6B), nuclear gene encoding mitochondrial protein	Nucleotide sequence of cDNA encoding subunit VIb of human cytochrome c oxidase	NM_001863	439	mitcondria & stress
443	2	1	9	3	1369	74076	CD163	Homo sapiens CD163 antigen (CD163)	A new macrophage differentiation antigen which is a member of the scavenger receptor superfamily	NM_004244	3703	expressed exclusively on human monocyte; glucocorticoid-inducible
444	2	1	9	4	1336	282869	AKR1B10	Homo sapiens aldo-keto reductase mRNA	Sequence and expression levels in human tissues of a new member of the aldo-keto reductase family	AF052577	1316	hyperosmotic stress
445	2	1	9	5	1242	241392	SCYA5	Human T cell-specific protein (RANTES) mRNA, Small inducible cytokine A5	Alu repeat; T-cell-specific protein	M21121	1160	Cytokine
446	2	1	9	6	1148	47062	POLR2I	polymerase (RNA) II (DNA directed) polypeptide I (14.5kD)	Structure of the gene encoding the 14.5 kDa subunit of human RNA polymerase IIStructure of the gene encoding the 14.5 kDa subunit of human RNA	NM_006233	378	polymerase
447	2	1	9	7	1116	2890	PRKCG	H.sapiens mRNA for protein kinase C gamma (partial); Protein kinase C, gamma	Activation and substrate specificity of the human protein kinase C alpha and zeta isoenzymes	Z15114	1830	Signal	TPO, TCR, PLC, PDGF, EGF, BCR
448	2	1	9	8	1229	171271	CTNNB1	H.sapiens mRNA for beta-catenin	E-cadherin and APC compete for the interaction with beta-catenin and the cytoskeleton	X87838	3362	Signal	Wnt
449	2	1	9	9	1146	15192	PEMT	Homo sapiens mRNA for phosphatidylethanolamine N-methyltransferase,complete cds	phosphatidylethanolamine N-methyltransferase	AB029821	1007	methytransferase
450	2	1	9	10	91	2025	TGFB3	Human transforming growth factor-beta 3 (TGF-beta3) mRNA, complete cds.	transforming growth factor	J03241	2529	GF
451	2	2	1	1	860	169476	GAPD	liver glyceraldehyde 3-phosphate dehydrogenase (GAPDH)	dehydrogenase; glyceraldehyde-3-phosphate dehydrogenase	X01677	1272	Control (HK)
452	2	2	1	2	860	169476	GAPD	liver glyceraldehyde 3-phosphate dehydrogenase (GAPDH)	dehydrogenase; glyceraldehyde-3-phosphate dehydrogenase	X01677	1272	Control (HK)
453	2	2	1	3	860	169476	GAPD	liver glyceraldehyde 3-phosphate dehydrogenase (GAPDH)	dehydrogenase; glyceraldehyde-3-phosphate dehydrogenase	X01677	1272	Control (HK)
454	2	2	1	4	860	169476	GAPD	liver glyceraldehyde 3-phosphate dehydrogenase (GAPDH)	dehydrogenase; glyceraldehyde-3-phosphate dehydrogenase	X01677	1272	Control (HK)
455	2	2	1	5	583	180952	ACTB	cytoplasmic beta-actin (ACTB)	actin; beta-actin	X00351	1761	Control (HK)
456	2	2	1	6	583	180952	ACTB	cytoplasmic beta-actin (ACTB)	actin; beta-actin	X00351	1761	Control (HK)
457	2	2	1	7	583	180952	ACTB	cytoplasmic beta-actin (ACTB)	actin; beta-actin	X00351	1761	Control (HK)
458	2	2	1	8	583	180952	ACTB	cytoplasmic beta-actin (ACTB)	actin; beta-actin	X00351	1761	Control (HK)
459	2	2	1	9	11257	-	colE1	colE1 plasmid		-	6646	Control (Negative)
460	2	2	1	10	1256	-	phiX174	phiX174 DNA		-	5386	Control (Negative)
461	2	2	2	1	151	22500	PIK3C2G	Homo sapiens mRNA for C2 domain containing PI3-kinase, phosphoinositide-3-kinase, class 2, gamma polypeptide	cDNA cloning of a third human C2-domain-containing class II phosphoinositide 3-kinase, PI3K-C2gamma, and chromosomal assignment of this gene (PIK3C2G) to 12p12	AJ000008	4880	Signal	TPO, TCR, PLC, PDGF, NGF, Insulin, IL4, IGF1, FcER, EGF, CXCR4
462	2	2	2	2	218	250855	SURB7	SRB7 (suppressor of RNA polymerase B, yeast) homolog	A human RNA polymerase II complex associated with SRBs and DNA repair protein	U52960	781	polymerase
463	2	2	2	3	181	248	MAP3K8	Human mRNA for proto-oncogene protein, complete cds	proto-oncogene protein; serine/threonine kinase	D14497	2763	oncogene
464	2	2	2	4	149	103982	SCYB11	Homo sapiens interferon stimulated T-cell alpha chemoattractant precursor, mRNA, complete cds	Interferon-inducible T cell alpha chemoattractant (I-TAC): a novel non-ELR CXC chemokine with potent activity on activated T cells through selective high affinity binding to CXCR3	AF030514	1371	Cytokine, Signal	NF-kB
465	2	2	2	5	742	743	FCER1G	Human Fc-epsilon-receptor gamma-chain mRNA; Fc fragment of IgE, high affinity I, receptor for; gamma polypeptide	Fc-epsilon-receptor gamma-chain protein	M33195	591	Signal	FcER
466	2	2	2	6	135	99847	PEX1	Peroxisome biogenesis factor 1	Human PEX1 is mutated in complementation group 1 of the peroxisome biogenesis disorders	AF030356	4287	ATPase
467	2	2	2	7	103	790	MGST1	Human glutathione S-transferase mRNA, complete cds	glutathione transferase	J03746	909	GST
468	2	2	2	8	740	66151	MAPK1	Human extracellular signal-regulated kinase 2 mRNA; ERK2	Extracellular signal-regulated kinases in T cells: characterization of human ERK1 and ERK2 cDNAs	M84489	1611	Signal	MAPK
469	2	2	2	9	133	168132	IL15	Homo sapiens interleukin 15 precursor (IL-15) mRNA, complete cds.	Generation of secretable and nonsecretable interleukin 15 isoforms through alternate usage of signal peptides	AF031167	1248	Cytokine, Signal	NF-kB
470	2	2	2	10	1261	150403	DDC	Dopa decarboxylase (aromatic L-amino acid decarboxylase)	DOPA decarboxylase; aromatic amino acid decarboxylase	M76180	1930	DOPA-decarboxylase	catecholamine
471	2	2	3	1	522	76941	ATP1B3	ATPase, Na+/K+ transporting, beta 3 polypeptide	Identification of the mammalian Na,K-ATPase 3 subunit	U51478	1367	ATPase
472	2	2	3	2	490	73895	TNFRSF9	Human activation dependent T cell mRNA, complete cds	cell surface receptor; nerve growth factor receptor; human 4-1BB homologue; tumor necrosis factor receptor; CD137	L12964	1419	Cytokine
473	2	2	3	3	556	82848	SELL	selectin L (lymphocyte adhesion molecule 1)	Human homologue of mouse lymph node homing receptor: evolutionary conservation at tandem cell interaction domains	M25280	2354	Selectin	monocyte, neutrophil
474	2	2	3	4	476	169449	PRKCA	Human PKC alpha mRNA for protein kinase C alpha; Protein kinase C, alpha	PKC alpha gene; protein kinase; protein kinase C	X52479	2245	Signal	TPO, TCR, PLC, PDGF, EGF, BCR
475	2	2	3	5	444	76807	HLA-DRA	Human HLA-DR alpha-chain mRNA; Class II MHC alpha	antigen; class II antigen; histocompatibility antigen; major histocompatibility complex.	K01171	1183	Signal	Th1Th2, Blympho
476	2	2	3	6	31	56937	ST14	Human SNC19 mRNA sequence Suppression of tumorigenicity 14 (colon carcinoma, matriptase, epithin)	SNC19 gene in Homo sapiens	U20428	2900	Supressor
477	2	2	3	7	474	85088	RIPK1	Homo sapiens RIP protein kinase mRNA, Receptor (TNFRSF)-interacting serine-threonine kinase 1	TNF-dependent recruitment of the protein kinase RIP to the TNF receptor-1 signaling complex	U50062	2617	Appoptosis, Signal	TNFR1, NFkB
478	2	2	3	8	442	278581	FGFR2	Human keratinocyte growth factor receptor mRNA; fibroblast growth factor receptor 2 (FGFR2)	Fibroblast growth factor receptor 2 (bacteria-expressed kinase, keratinocyte growth factor receptor, craniofacial dysostosis 1, Crouzon syndrome, Pfeiffer syndrome, Jackson-Weiss syndrome)	M80634	3106	GF
479	2	2	3	9	220	171683	NR1H4	Human farnesol receptor HRR-1 (HRR-1) mRNA, complete cds	The Identification of the cDNA Coding for HRR-1, a Novel Human Farnesol Receptor	U68233	2218	NR1(FXR)
480	2	2	3	10	183	71992	APG-1	Homo sapiens mRNA for heat shock protein apg-1; Heat shock protein (hsp110 family)	Cloning of human cDNAs for Apg-1 and Apg-2, members of the Hsp110 family, and chromosomal assignment of their genes	AB023421	3068	hsp
481	2	2	4	1	988	59544	ERCC1	Human excision repair protein (ERCC1) mRNA, complete cds, clone pcDE	alternative splicing; excision; excision repair protein.	M13194	1097	DNArepair
482	2	2	4	2	908	75082	ARHG	H.sapiens rhoG mRNA for GTPase; Ras homolog gene family, member G (rho G)	GTP binding protein; GTPase; ras-related; rhoG gene	X61587	1284	Signal	D4DGI
483	2	2	4	3	876	155321	SRF	Human serum response factor (SRF) mRNA; Serum response factor (c-fos serum response element-binding transcription factor)	Isolation and properties of cDNA clones encoding SRF, a transcription factor that binds to the c-fos serum response element	J03161	4201	Signal, TF	TF, PDGF, MAPK, Insulin, IL6, IGF1, EGF
484	2	2	4	4	986	181015	STAT6	Human transcription factor IL-4 Stat mRNA, complete cds	An interleukin-4-induced transcription factor: IL-4 Stat	U16031	3046	Signal, TF	IL4
485	2	2	4	5	906	68257	GTF2F1	general transcription factor IIF, polypeptide 1 (74kD subunit)	Characterization of cDNA for the large subunit of the transcription initiation factor TFIIF	X64037	2440	polymerase, TF
486	2	2	4	6	874	25333	IL1R2	H.sapiens IL-1R2 mRNA for type II interleukin-1 receptor, (cell line CB23).	il-1r2 gene; interleukin 1 receptor; interleukin 1 receptor antagonist	X59770	1308	Cytokine
487	2	2	4	7	604	5322	GNG5	Homo sapiens G protein gamma 5 subunit mRNA; Guanine nucleotide binding protein (G protein), gamma 5	Identification of genes expressed in human CD34(+) hematopoietic stem/progenitor cells by expressed sequence tags and efficient full-length cDNA cloning	AF038955	520	Signal	CXCR4
488	2	2	4	8	524	54460	SCYA11	Human mRNA for eotaxin; Small inducible cytokine subfamily A (Cys-Cys), member 11 (eotaxin)	Molecular cloning of human eotaxin, an eosinophil-selective CC chemokine, and identification of a specific eosinophil eotaxin receptor, CC chemokine receptor 3	D49372	807	Cytokine, Signal	NF-kB, IL5
489	2	2	4	9	492	211567	DCC	Human tumor suppressor protein DCC precursor; colorectal cancer suppressor	cell adhesion molecule; DCC gene; immunoglobulin gene superfamily; transmembrane protein; tumor suppressor gene	X76132	4608	Supressor
490	2	2	4	10	602	279671	KATNA1	Katanin p60 (ATPase-containing) subunit A 1	Katanin is Responsible for the M-Phase Microtubule-Severing Activity in Xenopus Eggs	AF056022	1588	ATPase
491	2	2	5	1	1436	29331	CPT1B	Homo sapiens carnitine palmitoyltransferase I, muscle (CPT1B)	Isolation and characterization of cDNA and genomic clones encoding human muscle type carnitine palmitoyltransferase I	NM_004377	2624	mitcondria & stress
492	2	2	5	2	1402	4069	GMEB1	Homo sapiens glucocorticoid modulatory element binding protein 1 (GMEB1)	Two new members of the emerging KDWK family of combinatorial transcription modulators bind as a heterodimer to flexibly spaced PuCGPy half-sites	NM_006582	1828	glucocorticoids (Cortisol)
493	2	2	5	3	1368	48714	AKAP5	Homo sapiens A kinase (PRKA) anchor protein 5 (AKAP5)	Interaction of the regulatory subunit (RII) of cAMP-dependent protein kinase with RII-anchoring proteins occurs through an amphipathic helix binding motif	NM_004857	2618	Signal	Adenylate cyclase-> PKA
494	2	2	5	4	1335	181195	MRJ	Homo sapiens mRNA for MRJ	Homo sapiens heat shock J2 protein (HSJ2)	AB014888	1485	hsp
495	2	2	5	5	1036	250615	CYP2A7	Human cytochrome P450 (CYP2A7) mRNA, complete cds	A genetic polymorphism in coumarin 7-hydroxylation: sequence of the human CYP2A genes and identification of variant CYP2A6 alleles	U22029	2282	P450
496	2	2	5	6	956	245188	TIMP3	Human tissue inhibitor of metalloproteinase-3 precursor (TIMP-3) mRNA, complete cds	metalloproteinase inhibitor, extracellular matrix, collagenase	U02571	1222	Signal	p53
497	2	2	5	7	924	153612	ABCF2	Homo sapiens clone 203 ABC transporter mRNA, complete cds	FLI_CDNA	AF091073	926	ABC transporter
498	2	2	5	8	76	184434	AXIN1	Homo sapiens axin (AXIN1) ,partial cds	Two dominant mutations in the mouse Fused gene are the result of transposon insertions	AF009674	3411	Signal	Wnt
499	2	2	5	9	954	95577	CDK4	Human (clone PSK-J3) cyclin-dependent protein kinase mRNA; cyclin-dependent kinase 4 (CDK4)	cyclin-dependent protein kinase, type 4; kinase; protein kinase; protein-serine kinase	M14505	1413	CellCycle, Signal	p53
500	2	2	5	10	922	183418	CDC2L1	Homo sapiens PITSLRE protein kinase beta SV12 isoform (CDC2L2) mRNA, complete cds	Duplication of a genomic region containing the Cdc2L1-2 and MMP21-22 genes on human chromosome 1p36.3 and their linkage to D1Z2	AF067524	712	CelCycle
501	2	2	6	1	151	22500	PIK3C2G	Homo sapiens mRNA for C2 domain containing PI3-kinase, phosphoinositide-3-kinase, class 2, gamma polypeptide	cDNA cloning of a third human C2-domain-containing class II phosphoinositide 3-kinase, PI3K-C2gamma, and chromosomal assignment of this gene (PIK3C2G) to 12p12	AJ000008	4880	Signal	TPO, TCR, PLC, PDGF, NGF, Insulin, IL4, IGF1, FcER, EGF, CXCR4
502	2	2	6	2	218	250855	SURB7	SRB7 (suppressor of RNA polymerase B, yeast) homolog	A human RNA polymerase II complex associated with SRBs and DNA repair protein	U52960	781	polymerase
503	2	2	6	3	181	248	MAP3K8	Human mRNA for proto-oncogene protein, complete cds	proto-oncogene protein; serine/threonine kinase	D14497	2763	oncogene
504	2	2	6	4	149	103982	SCYB11	Homo sapiens interferon stimulated T-cell alpha chemoattractant precursor, mRNA, complete cds	Interferon-inducible T cell alpha chemoattractant (I-TAC): a novel non-ELR CXC chemokine with potent activity on activated T cells through selective high affinity binding to CXCR3	AF030514	1371	Cytokine, Signal	NF-kB
505	2	2	6	5	742	743	FCER1G	Human Fc-epsilon-receptor gamma-chain mRNA; Fc fragment of IgE, high affinity I, receptor for; gamma polypeptide	Fc-epsilon-receptor gamma-chain protein	M33195	591	Signal	FcER
506	2	2	6	6	135	99847	PEX1	Peroxisome biogenesis factor 1	Human PEX1 is mutated in complementation group 1 of the peroxisome biogenesis disorders	AF030356	4287	ATPase
507	2	2	6	7	103	790	MGST1	Human glutathione S-transferase mRNA, complete cds	glutathione transferase	J03746	909	GST
508	2	2	6	8	740	66151	MAPK1	Human extracellular signal-regulated kinase 2 mRNA; ERK2	Extracellular signal-regulated kinases in T cells: characterization of human ERK1 and ERK2 cDNAs	M84489	1611	Signal	MAPK
509	2	2	6	9	133	168132	IL15	Homo sapiens interleukin 15 precursor (IL-15) mRNA, complete cds.	Generation of secretable and nonsecretable interleukin 15 isoforms through alternate usage of signal peptides	AF031167	1248	Cytokine, Signal	NF-kB
510	2	2	6	10	1261	150403	DDC	Dopa decarboxylase (aromatic L-amino acid decarboxylase)	DOPA decarboxylase; aromatic amino acid decarboxylase	M76180	1930	DOPA-decarboxylase	catecholamine
511	2	2	7	1	522	76941	ATP1B3	ATPase, Na+/K+ transporting, beta 3 polypeptide	Identification of the mammalian Na,K-ATPase 3 subunit	U51478	1367	ATPase
512	2	2	7	2	490	73895	TNFRSF9	Human activation dependent T cell mRNA, complete cds	cell surface receptor; nerve growth factor receptor; human 4-1BB homologue; tumor necrosis factor receptor; CD137	L12964	1419	Cytokine
513	2	2	7	3	556	82848	SELL	selectin L (lymphocyte adhesion molecule 1)	Human homologue of mouse lymph node homing receptor: evolutionary conservation at tandem cell interaction domains	M25280	2354	Selectin	monocyte, neutrophil
514	2	2	7	4	476	169449	PRKCA	Human PKC alpha mRNA for protein kinase C alpha; Protein kinase C, alpha	PKC alpha gene; protein kinase; protein kinase C	X52479	2245	Signal	TPO, TCR, PLC, PDGF, EGF, BCR
515	2	2	7	5	444	76807	HLA-DRA	Human HLA-DR alpha-chain mRNA; Class II MHC alpha	antigen; class II antigen; histocompatibility antigen; major histocompatibility complex.	K01171	1183	Signal	Th1Th2, Blympho
516	2	2	7	6	31	56937	ST14	Human SNC19 mRNA sequence Suppression of tumorigenicity 14 (colon carcinoma, matriptase, epithin)	SNC19 gene in Homo sapiens	U20428	2900	Supressor
517	2	2	7	7	474	85088	RIPK1	Homo sapiens RIP protein kinase mRNA, Receptor (TNFRSF)-interacting serine-threonine kinase 1	TNF-dependent recruitment of the protein kinase RIP to the TNF receptor-1 signaling complex	U50062	2617	Appoptosis, Signal	TNFR1, NFkB
518	2	2	7	8	442	278581	FGFR2	Human keratinocyte growth factor receptor mRNA; fibroblast growth factor receptor 2 (FGFR2)	Fibroblast growth factor receptor 2 (bacteria-expressed kinase, keratinocyte growth factor receptor, craniofacial dysostosis 1, Crouzon syndrome, Pfeiffer syndrome, Jackson-Weiss syndrome)	M80634	3106	GF
519	2	2	7	9	220	171683	NR1H4	Human farnesol receptor HRR-1 (HRR-1) mRNA, complete cds	The Identification of the cDNA Coding for HRR-1, a Novel Human Farnesol Receptor	U68233	2218	NR1(FXR)
520	2	2	7	10	183	71992	APG-1	Homo sapiens mRNA for heat shock protein apg-1; Heat shock protein (hsp110 family)	Cloning of human cDNAs for Apg-1 and Apg-2, members of the Hsp110 family, and chromosomal assignment of their genes	AB023421	3068	hsp
521	2	2	8	1	988	59544	ERCC1	Human excision repair protein (ERCC1) mRNA, complete cds, clone pcDE	alternative splicing; excision; excision repair protein.	M13194	1097	DNArepair
522	2	2	8	2	908	75082	ARHG	H.sapiens rhoG mRNA for GTPase; Ras homolog gene family, member G (rho G)	GTP binding protein; GTPase; ras-related; rhoG gene	X61587	1284	Signal	D4DGI
523	2	2	8	3	876	155321	SRF	Human serum response factor (SRF) mRNA; Serum response factor (c-fos serum response element-binding transcription factor)	Isolation and properties of cDNA clones encoding SRF, a transcription factor that binds to the c-fos serum response element	J03161	4201	Signal, TF	TF, PDGF, MAPK, Insulin, IL6, IGF1, EGF
524	2	2	8	4	986	181015	STAT6	Human transcription factor IL-4 Stat mRNA, complete cds	An interleukin-4-induced transcription factor: IL-4 Stat	U16031	3046	Signal, TF	IL4
525	2	2	8	5	906	68257	GTF2F1	general transcription factor IIF, polypeptide 1 (74kD subunit)	Characterization of cDNA for the large subunit of the transcription initiation factor TFIIF	X64037	2440	polymerase, TF
526	2	2	8	6	874	25333	IL1R2	H.sapiens IL-1R2 mRNA for type II interleukin-1 receptor, (cell line CB23).	il-1r2 gene; interleukin 1 receptor; interleukin 1 receptor antagonist	X59770	1308	Cytokine
527	2	2	8	7	604	5322	GNG5	Homo sapiens G protein gamma 5 subunit mRNA; Guanine nucleotide binding protein (G protein), gamma 5	Identification of genes expressed in human CD34(+) hematopoietic stem/progenitor cells by expressed sequence tags and efficient full-length cDNA cloning	AF038955	520	Signal	CXCR4
528	2	2	8	8	524	54460	SCYA11	Human mRNA for eotaxin; Small inducible cytokine subfamily A (Cys-Cys), member 11 (eotaxin)	Molecular cloning of human eotaxin, an eosinophil-selective CC chemokine, and identification of a specific eosinophil eotaxin receptor, CC chemokine receptor 3	D49372	807	Cytokine, Signal	NF-kB, IL5
529	2	2	8	9	492	211567	DCC	Human tumor suppressor protein DCC precursor; colorectal cancer suppressor	cell adhesion molecule; DCC gene; immunoglobulin gene superfamily; transmembrane protein; tumor suppressor gene	X76132	4608	Supressor
530	2	2	8	10	602	279671	KATNA1	Katanin p60 (ATPase-containing) subunit A 1	Katanin is Responsible for the M-Phase Microtubule-Severing Activity in Xenopus Eggs	AF056022	1588	ATPase
531	2	2	9	1	1436	29331	CPT1B	Homo sapiens carnitine palmitoyltransferase I, muscle (CPT1B)	Isolation and characterization of cDNA and genomic clones encoding human muscle type carnitine palmitoyltransferase I	NM_004377	2624	mitcondria & stress
532	2	2	9	2	1402	4069	GMEB1	Homo sapiens glucocorticoid modulatory element binding protein 1 (GMEB1)	Two new members of the emerging KDWK family of combinatorial transcription modulators bind as a heterodimer to flexibly spaced PuCGPy half-sites	NM_006582	1828	glucocorticoids (Cortisol)
533	2	2	9	3	1368	48714	AKAP5	Homo sapiens A kinase (PRKA) anchor protein 5 (AKAP5)	Interaction of the regulatory subunit (RII) of cAMP-dependent protein kinase with RII-anchoring proteins occurs through an amphipathic helix binding motif	NM_004857	2618	Signal	Adenylate cyclase-> PKA
534	2	2	9	4	1335	181195	MRJ	Homo sapiens mRNA for MRJ	Homo sapiens heat shock J2 protein (HSJ2)	AB014888	1485	hsp
535	2	2	9	5	1036	250615	CYP2A7	Human cytochrome P450 (CYP2A7) mRNA, complete cds	A genetic polymorphism in coumarin 7-hydroxylation: sequence of the human CYP2A genes and identification of variant CYP2A6 alleles	U22029	2282	P450
536	2	2	9	6	956	245188	TIMP3	Human tissue inhibitor of metalloproteinase-3 precursor (TIMP-3) mRNA, complete cds	metalloproteinase inhibitor, extracellular matrix, collagenase	U02571	1222	Signal	p53
537	2	2	9	7	924	153612	ABCF2	Homo sapiens clone 203 ABC transporter mRNA, complete cds	FLI_CDNA	AF091073	926	ABC transporter
538	2	2	9	8	76	184434	AXIN1	Homo sapiens axin (AXIN1) ,partial cds	Two dominant mutations in the mouse Fused gene are the result of transposon insertions	AF009674	3411	Signal	Wnt
539	2	2	9	9	954	95577	CDK4	Human (clone PSK-J3) cyclin-dependent protein kinase mRNA; cyclin-dependent kinase 4 (CDK4)	cyclin-dependent protein kinase, type 4; kinase; protein kinase; protein-serine kinase	M14505	1413	CellCycle, Signal	p53
540	2	2	9	10	922	183418	CDC2L1	Homo sapiens PITSLRE protein kinase beta SV12 isoform (CDC2L2) mRNA, complete cds	Duplication of a genomic region containing the Cdc2L1-2 and MMP21-22 genes on human chromosome 1p36.3 and their linkage to D1Z2	AF067524	712	CelCycle
541	2	3	1	1	885	278242	K-ALPHA-1	human alpha-tubulin mRNA, complete cds	Expression of human alpha-tubulin genes: interspecies conservation of 3' untranslated regions	K00558	1596	Control (HK)
542	2	3	1	2	885	278242	K-ALPHA-1	human alpha-tubulin mRNA, complete cds	Expression of human alpha-tubulin genes: interspecies conservation of 3' untranslated regions	K00558	1596	Control (HK)
543	2	3	1	3	885	278242	K-ALPHA-1	human alpha-tubulin mRNA, complete cds	Expression of human alpha-tubulin genes: interspecies conservation of 3' untranslated regions	K00558	1596	Control (HK)
544	2	3	1	4	885	278242	K-ALPHA-1	human alpha-tubulin mRNA, complete cds	Expression of human alpha-tubulin genes: interspecies conservation of 3' untranslated regions	K00558	1596	Control (HK)
545	2	3	1	5	309	82314	HPRT1	Human hypoxanthine-guanine phosphoribosyltransferase (HPRT) IMP:pyrophosphate phosphoribosyltransferase	complementary DNA; transferase	V00530	1331	Control (HK)
546	2	3	1	6	309	82314	HPRT1	Human hypoxanthine-guanine phosphoribosyltransferase (HPRT) IMP:pyrophosphate phosphoribosyltransferase	complementary DNA; transferase	V00530	1331	Control (HK)
547	2	3	1	7	309	82314	HPRT1	Human hypoxanthine-guanine phosphoribosyltransferase (HPRT) IMP:pyrophosphate phosphoribosyltransferase	complementary DNA; transferase	V00530	1331	Control (HK)
548	2	3	1	8	309	82314	HPRT1	Human hypoxanthine-guanine phosphoribosyltransferase (HPRT) IMP:pyrophosphate phosphoribosyltransferase	complementary DNA; transferase	V00530	1331	Control (HK)
549	2	3	1	9	11257	-	colE1	colE1 plasmid		-	6646	Control (Negative)
550	2	3	1	10	1256	-	phiX174	phiX174 DNA		-	5386	Control (Negative)
551	2	3	2	1	299	184572	CDC2	Human CDC2 gene involved in Cell Cycle control; CDK1	CDC2 gene; Cell Cycle control	X05360	1050	CellCycle
552	2	3	2	2	25	251664	IGF2	Human insulin-lke growth factor II mRNA, complete cds	insulin-like growth factor II	J03242	1356	GF
553	2	3	2	3	329	38783	SKIL	Human sno oncogene mRNA for snoN protein, ski-related	alternative splicing; oncogene; sno oncogene	X15219	2840	oncogene, Signal	TGFbeta
554	2	3	2	4	297	82359	TNFRSF6	H.sapiens mRNA for APO-1 cell surface antigen, FAS	Purification and molecular cloning of the APO-1 cell surface antigen, a member of the tumor necrosis factor/nerve growth factor receptor superfamily. Sequence identity with the Fas antigen	X63717	2551	Appoptosis, Cytokine, Signal	Tcell, Apoptosis, FAS
555	2	3	2	5	363	184298	CDK7	H.sapiens CDK activating kinase mRNA	protein serine/threonine kinase; serine/threonine kinase	X77743	1373	CellCycle
556	2	3	2	6	283	38084	SULT1C1	Human sulfotransferase mRNA family 1C, member 1 (SULT1C1)	Human sulfotransferase SULT1C1: cDNA cloning, tissue-specific expression, and chromosomal localization	U66036	1334	sulfotransferase
557	2	3	2	7	251	278736	CDC42	Human GTP-binding protein (G25K) mRNA, complete cds	G25K gene; GTP-binding protein G25K	M35543	1014	CellCycle
558	2	3	2	8	361	106369	STCH	Human microsomal stress 70 protein ATPase core (stch) mRNA; Stress 70 protein chaperone, microsome-associated, 60kD	cDNA cloning; microsome; protein chaperone	U04735	2227	Stress
559	2	3	2	9	281	173334	ELL2	ELL-RELATED RNA POLYMERASE II, ELONGATION FACTOR	ELL2, a new member of an ELL family of RNA polymerase II elongation factors	U88629	1923	polymerase
560	2	3	2	10	249	75081	APC	adenomatous polyposis coli protein (APC protein); DP2.5	Identification of FAP locus genes from chromosome 5q21	M74088	8972	Signal	Wnt
561	2	3	3	1	713	121521	ABL2	Human tyrosine kinase arg gene mRNA	The complete coding sequence of arg defines the Abelson subfamily of cytoplasmic tyrosine kinases	M35296	3849	oncogene
562	2	3	3	2	681	77252	FHIT	Human diadenosine triphosphate (Ap3A) hydrolase (FHIT)	Potential Gastrointestinal Tumor Suppressor Locus at the 3p14.2 FRA3B Site Identified by Homozygous Deletions in Tumor Cell Lines	U46922	1095	Supressor
563	2	3	3	3	795	183487	ISG20	Human HEM45 mRNA, complete cds	Expression and Estrogen Regulation of the Novel HEM45 Sequence in Tumor Lines and in the Rat Uterus	U88964	717	Cytokine
564	2	3	3	4	667	75217	MAP2K4	Human JNK activating kinase (JNKK1) mRNA, complete cds; SEK1	Identification of a dual specificity kinase that activates the Jun kinases and p38-Mpk2	U17743	1310	Signal	TNFR1, TCR, PDGF, MAPK, FcER, FAS, EGF, CXCR4
565	2	3	3	5	635	77805	ATP6E	ATPase, H+ transporting, lysosomal (vacuolar proton pump) 31kD; Vacuolar proton-ATPase, subunit E; V-ATPase, subunit E	The E subunit of vacuolar H(+)-ATPase localizes close to the centromere on human chromosome 22	X76228	1319	ATPase
566	2	3	3	6	770	1755	FGF4	Human Kaposi's sarcoma oncogene fibroblast growth factor mRNA,complete cds	fibroblast growth factor; growth factor	M17446	1219	GF, oncogene
567	2	3	3	7	665	30692	PAK2	Human p21-activated protein kinase (PAK-gamma; PAK2); PAK65; S6/H4 kinase	Human p21-activated protein kinases regulate actin organization in mammalian cells	U24153	2019	Signal	TNFR1, MAPK, FcER, FAS
568	2	3	3	8	40	274184	TFE3	Homo sapiens transcription factor binding to IGHM enhancer 3 (TFE3), mRNA.	TFE3: a helix-loop-helix protein that activates transcription through the immunoglobulin enhancer muE3 motif	NM_006521	3266	TF
569	2	3	3	9	411	32971	PIK3C3	H.sapiens mRNA for phosphatidylinositol 3-kinase, Phosphoinositide-3-kinase, class 3	A human phosphatidylinositol 3-kinase complex related to the yeast Vps34p-Vps15p protein sorting system	Z46973	2990	Signal	TPO, TCR, PLC, PDGF, NGF, Insulin, IL4, IGF1, FcER, EGF, CXCR4
570	2	3	3	10	331	111065	USP6	H.sapiens mRNA for tre oncogene (clone 213).Ubiquitin specific protease 6	oncogene; transforming capacity; tre gene	X63547	8201	oncogene
571	2	3	4	1	1179	82932	CCND1	Human G1/S-specific cyclin D1 (CCND1); cyclin PRAD1; bcl-1 oncogene	cyclin D	M64349	1325	CellCycle, Signal	Wnt, p53
572	2	3	4	2	1099	89399	ATP5G2	ATP synthase, H+ transporting, mitochondrial F0 complex, subunit c (subunit 9), isoform 2	Molecular cloning of cDNA for the import precursor of human subunit c of H+-ATP synthase in mitochondria encoded by the P2 gene	D13119	599	ATPase
573	2	3	4	3	1067	1420	FGFR3	Human fibroblast growth factor receptor (FGFR3) mRNA	fibroblast growth factor receptor	M58051	2520	GF
574	2	3	4	4	1177	73843	ADH1	Human class I alcohol dehydrogenase (ADH1) alpha subunit mRNA	alcohol dehydrogenase; dehydrogenase	M12963	1450	ADH
575	2	3	4	5	1304	25059	AKAP8	Homo sapiens A kinase (PRKA) anchor protein 8 (AKAP8)	Molecular cloning, chromosomal localization, and cell cycle-dependent subcellular distribution of the A-kinase anchoring protein, AKAP95	NM_005858	3045	Signal	Adenylate cyclase-> PKA
576	2	3	4	6	1065	251670	CYP2D6	Human cytochrome P450 db1 mRNA (CYP2D6), complete cds	Human debrisoquine 4-hydroxylase (P450IID1): cDNA and deduced amino acid sequence and assignment of the CYP2D locus to chromosome 22	M20403	1567	P450
577	2	3	4	7	843	25648	TNFRSF5	Human CDw40 mRNA for nerve growth factor receptor-related B-lymphocyte activation molecule; CD40	B-lymphocyte activation molecule; CD40 gene; CDw40 gene; nerve growth factor receptor.	X60592	1004	Cytokine, Signal	Th1Th2, Bcell, Blympho, CD40
578	2	3	4	8	715	1255	NR2F2	Human apolipoprotein AI regulatory protein (ARP-1) mRNA, complete cds	apolipoprotein AI regulatory protein-1	M64497	1740	NR2
579	2	3	4	9	683	216958	KIAA0194	Human mRNA for KIAA0194 gene, partial cds.	Prediction of the coding sequences of unidentified human genes. V. The coding sequences of 40 new genes (KIAA 0161 - KIAA 0200) deduced by analysis of cDNA clones from human cell line KG-1	D83778	5245	oncogene
580	2	3	4	10	841	74049	FLT4	H.sapiens Flt4 mRNA for transmembrane tyrosine kinase; vascular endothelial growth factor receptor 3 precursor (VEGFR3)	transmembrane tyrosine kinase; tyrosine kinase	X69878	4450	GF
581	2	3	5	1	1435	81097	COX8	Homo sapiens cytochrome c oxidase subunit VIII (COX8), nuclear gene encoding mitochondrial protein	Human heart cytochrome c oxidase subunit VIII. Purification and determination of the complete amino acid sequence	NM_004074	472	mitcondria & stress
582	2	3	5	2	1401	295156	DDIT3	Homo sapiens DNA-damage-inducible transcript 3; GADD153	Isolation, characterization and chromosomal localization of the human GADD153 gene	NM_004083	507	Stress
583	2	3	5	3	1367	239106	SLC3A1	Homo sapiens solute carrier family 3 (cystine, dibasic and neutral amino acid transporters, activator of cystine, dibasic and neutral amino acid transport), member 1	Cloning and chromosomal localization of a human kidney cDNA involved in cystine, dibasic, and neutral amino acid transport	NM_000341	3355	hyperosmotic stress
584	2	3	5	4	1334	178695	MAPK13	Homo sapiens stress-activated protein kinase 4 (SAPK4) mRNA, complete cds	Novel homologues of CSBP/p38 MAP kinase: activation, substrate specificity and sensitivity to inhibition by pyridinyl imidazoles	AF004709	1838	Stress	MAPK
585	2	3	5	5	1230	198767	COPS5	Human Jun activation domain binding protein mRNA, complete cds	A new group of conserved coactivators that increase the specificity of AP-1 transcription factors	U65928	1292	oncogene
586	2	3	5	6	1232	622	BRAF	Human B-raf mRNA, complete cds	b-raf oncogene; serine/threonine protein kinase	M95712	2510	oncogene
587	2	3	5	7	1115	73090	NFKB2	H.sapiens mRNA for NF-kB subunit (p49/p100)	Cloning of an NF-kappa B subunit which stimulates HIV transcription in synergy with p65	X61498	3001	Signal	NFkB
588	2	3	5	8	1227	7889	LOC51720	Homo sapiens retinoid x receptor interacting protein (LOC51720), mRNA	A novel gene expressed in the human hypothalamus	NM_016290	1364	RXR
589	2	3	5	9	1145	724	THRA	Human triiodothyronine recptor (THRA1, ear1) mRNA, complete cds	avian erythroblastic leukemia viral (v-erb-a) oncogene homolog	M24898	2768	oncogene
590	2	3	5	10	90	75183	CYP2E	Human cytochrome P-450j mRNA, complete cds	cytochrome P450j	J02625	1649	P450
591	2	3	6	1	299	184572	CDC2	Human CDC2 gene involved in Cell Cycle control; CDK1	CDC2 gene; Cell Cycle control	X05360	1050	CellCycle
592	2	3	6	2	25	251664	IGF2	Human insulin-lke growth factor II mRNA, complete cds	insulin-like growth factor II	J03242	1356	GF
593	2	3	6	3	329	38783	SKIL	Human sno oncogene mRNA for snoN protein, ski-related	alternative splicing; oncogene; sno oncogene	X15219	2840	oncogene, Signal	TGFbeta
594	2	3	6	4	297	82359	TNFRSF6	H.sapiens mRNA for APO-1 cell surface antigen, FAS	Purification and molecular cloning of the APO-1 cell surface antigen, a member of the tumor necrosis factor/nerve growth factor receptor superfamily. Sequence identity with the Fas antigen	X63717	2551	Appoptosis, Cytokine, Signal	Tcell, Apoptosis, FAS
595	2	3	6	5	363	184298	CDK7	H.sapiens CDK activating kinase mRNA	protein serine/threonine kinase; serine/threonine kinase	X77743	1373	CellCycle
596	2	3	6	6	283	38084	SULT1C1	Human sulfotransferase mRNA family 1C, member 1 (SULT1C1)	Human sulfotransferase SULT1C1: cDNA cloning, tissue-specific expression, and chromosomal localization	U66036	1334	sulfotransferase
597	2	3	6	7	251	278736	CDC42	Human GTP-binding protein (G25K) mRNA, complete cds	G25K gene; GTP-binding protein G25K	M35543	1014	CellCycle
598	2	3	6	8	361	106369	STCH	Human microsomal stress 70 protein ATPase core (stch) mRNA; Stress 70 protein chaperone, microsome-associated, 60kD	cDNA cloning; microsome; protein chaperone	U04735	2227	Stress
599	2	3	6	9	281	173334	ELL2	ELL-RELATED RNA POLYMERASE II, ELONGATION FACTOR	ELL2, a new member of an ELL family of RNA polymerase II elongation factors	U88629	1923	polymerase
600	2	3	6	10	249	75081	APC	adenomatous polyposis coli protein (APC protein); DP2.5	Identification of FAP locus genes from chromosome 5q21	M74088	8972	Signal	Wnt
601	2	3	7	1	713	121521	ABL2	Human tyrosine kinase arg gene mRNA	The complete coding sequence of arg defines the Abelson subfamily of cytoplasmic tyrosine kinases	M35296	3849	oncogene
602	2	3	7	2	681	77252	FHIT	Human diadenosine triphosphate (Ap3A) hydrolase (FHIT)	Potential Gastrointestinal Tumor Suppressor Locus at the 3p14.2 FRA3B Site Identified by Homozygous Deletions in Tumor Cell Lines	U46922	1095	Supressor
603	2	3	7	3	795	183487	ISG20	Human HEM45 mRNA, complete cds	Expression and Estrogen Regulation of the Novel HEM45 Sequence in Tumor Lines and in the Rat Uterus	U88964	717	Cytokine
604	2	3	7	4	667	75217	MAP2K4	Human JNK activating kinase (JNKK1) mRNA, complete cds; SEK1	Identification of a dual specificity kinase that activates the Jun kinases and p38-Mpk2	U17743	1310	Signal	TNFR1, TCR, PDGF, MAPK, FcER, FAS, EGF, CXCR4
605	2	3	7	5	635	77805	ATP6E	ATPase, H+ transporting, lysosomal (vacuolar proton pump) 31kD; Vacuolar proton-ATPase, subunit E; V-ATPase, subunit E	The E subunit of vacuolar H(+)-ATPase localizes close to the centromere on human chromosome 22	X76228	1319	ATPase
606	2	3	7	6	770	1755	FGF4	Human Kaposi's sarcoma oncogene fibroblast growth factor mRNA,complete cds	fibroblast growth factor; growth factor	M17446	1219	GF, oncogene
607	2	3	7	7	665	30692	PAK2	Human p21-activated protein kinase (PAK-gamma; PAK2); PAK65; S6/H4 kinase	Human p21-activated protein kinases regulate actin organization in mammalian cells	U24153	2019	Signal	TNFR1, MAPK, FcER, FAS
608	2	3	7	8	40	274184	TFE3	Homo sapiens transcription factor binding to IGHM enhancer 3 (TFE3), mRNA.	TFE3: a helix-loop-helix protein that activates transcription through the immunoglobulin enhancer muE3 motif	NM_006521	3266	TF
609	2	3	7	9	411	32971	PIK3C3	H.sapiens mRNA for phosphatidylinositol 3-kinase, Phosphoinositide-3-kinase, class 3	A human phosphatidylinositol 3-kinase complex related to the yeast Vps34p-Vps15p protein sorting system	Z46973	2990	Signal	TPO, TCR, PLC, PDGF, NGF, Insulin, IL4, IGF1, FcER, EGF, CXCR4
610	2	3	7	10	331	111065	USP6	H.sapiens mRNA for tre oncogene (clone 213).Ubiquitin specific protease 6	oncogene; transforming capacity; tre gene	X63547	8201	oncogene
611	2	3	8	1	1179	82932	CCND1	Human G1/S-specific cyclin D1 (CCND1); cyclin PRAD1; bcl-1 oncogene	cyclin D	M64349	1325	CellCycle, Signal	Wnt, p53
612	2	3	8	2	1099	89399	ATP5G2	ATP synthase, H+ transporting, mitochondrial F0 complex, subunit c (subunit 9), isoform 2	Molecular cloning of cDNA for the import precursor of human subunit c of H+-ATP synthase in mitochondria encoded by the P2 gene	D13119	599	ATPase
613	2	3	8	3	1067	1420	FGFR3	Human fibroblast growth factor receptor (FGFR3) mRNA	fibroblast growth factor receptor	M58051	2520	GF
614	2	3	8	4	1177	73843	ADH1	Human class I alcohol dehydrogenase (ADH1) alpha subunit mRNA	alcohol dehydrogenase; dehydrogenase	M12963	1450	ADH
615	2	3	8	5	1304	25059	AKAP8	Homo sapiens A kinase (PRKA) anchor protein 8 (AKAP8)	Molecular cloning, chromosomal localization, and cell cycle-dependent subcellular distribution of the A-kinase anchoring protein, AKAP95	NM_005858	3045	Signal	Adenylate cyclase-> PKA
616	2	3	8	6	1065	251670	CYP2D6	Human cytochrome P450 db1 mRNA (CYP2D6), complete cds	Human debrisoquine 4-hydroxylase (P450IID1): cDNA and deduced amino acid sequence and assignment of the CYP2D locus to chromosome 22	M20403	1567	P450
617	2	3	8	7	843	25648	TNFRSF5	Human CDw40 mRNA for nerve growth factor receptor-related B-lymphocyte activation molecule; CD40	B-lymphocyte activation molecule; CD40 gene; CDw40 gene; nerve growth factor receptor.	X60592	1004	Cytokine, Signal	Th1Th2, Bcell, Blympho, CD40
618	2	3	8	8	715	1255	NR2F2	Human apolipoprotein AI regulatory protein (ARP-1) mRNA, complete cds	apolipoprotein AI regulatory protein-1	M64497	1740	NR2
619	2	3	8	9	683	216958	KIAA0194	Human mRNA for KIAA0194 gene, partial cds.	Prediction of the coding sequences of unidentified human genes. V. The coding sequences of 40 new genes (KIAA 0161 - KIAA 0200) deduced by analysis of cDNA clones from human cell line KG-1	D83778	5245	oncogene
620	2	3	8	10	841	74049	FLT4	H.sapiens Flt4 mRNA for transmembrane tyrosine kinase; vascular endothelial growth factor receptor 3 precursor (VEGFR3)	transmembrane tyrosine kinase; tyrosine kinase	X69878	4450	GF
621	2	3	9	1	1435	81097	COX8	Homo sapiens cytochrome c oxidase subunit VIII (COX8), nuclear gene encoding mitochondrial protein	Human heart cytochrome c oxidase subunit VIII. Purification and determination of the complete amino acid sequence	NM_004074	472	mitcondria & stress
622	2	3	9	2	1401	295156	DDIT3	Homo sapiens DNA-damage-inducible transcript 3; GADD153	Isolation, characterization and chromosomal localization of the human GADD153 gene	NM_004083	507	Stress
623	2	3	9	3	1367	239106	SLC3A1	Homo sapiens solute carrier family 3 (cystine, dibasic and neutral amino acid transporters, activator of cystine, dibasic and neutral amino acid transport), member 1	Cloning and chromosomal localization of a human kidney cDNA involved in cystine, dibasic, and neutral amino acid transport	NM_000341	3355	hyperosmotic stress
624	2	3	9	4	1334	178695	MAPK13	Homo sapiens stress-activated protein kinase 4 (SAPK4) mRNA, complete cds	Novel homologues of CSBP/p38 MAP kinase: activation, substrate specificity and sensitivity to inhibition by pyridinyl imidazoles	AF004709	1838	Stress	MAPK
625	2	3	9	5	1230	198767	COPS5	Human Jun activation domain binding protein mRNA, complete cds	A new group of conserved coactivators that increase the specificity of AP-1 transcription factors	U65928	1292	oncogene
626	2	3	9	6	1232	622	BRAF	Human B-raf mRNA, complete cds	b-raf oncogene; serine/threonine protein kinase	M95712	2510	oncogene
627	2	3	9	7	1115	73090	NFKB2	H.sapiens mRNA for NF-kB subunit (p49/p100)	Cloning of an NF-kappa B subunit which stimulates HIV transcription in synergy with p65	X61498	3001	Signal	NFkB
628	2	3	9	8	1227	7889	LOC51720	Homo sapiens retinoid x receptor interacting protein (LOC51720), mRNA	A novel gene expressed in the human hypothalamus	NM_016290	1364	RXR
629	2	3	9	9	1145	724	THRA	Human triiodothyronine recptor (THRA1, ear1) mRNA, complete cds	avian erythroblastic leukemia viral (v-erb-a) oncogene homolog	M24898	2768	oncogene
630	2	3	9	10	90	75183	CYP2E	Human cytochrome P-450j mRNA, complete cds	cytochrome P450j	J02625	1649	P450
631	2	4	1	1	860	169476	GAPD	liver glyceraldehyde 3-phosphate dehydrogenase (GAPDH)	dehydrogenase; glyceraldehyde-3-phosphate dehydrogenase	X01677	1272	Control (HK)
632	2	4	1	2	860	169476	GAPD	liver glyceraldehyde 3-phosphate dehydrogenase (GAPDH)	dehydrogenase; glyceraldehyde-3-phosphate dehydrogenase	X01677	1272	Control (HK)
633	2	4	1	3	860	169476	GAPD	liver glyceraldehyde 3-phosphate dehydrogenase (GAPDH)	dehydrogenase; glyceraldehyde-3-phosphate dehydrogenase	X01677	1272	Control (HK)
634	2	4	1	4	860	169476	GAPD	liver glyceraldehyde 3-phosphate dehydrogenase (GAPDH)	dehydrogenase; glyceraldehyde-3-phosphate dehydrogenase	X01677	1272	Control (HK)
635	2	4	1	5	583	180952	ACTB	cytoplasmic beta-actin (ACTB)	actin; beta-actin	X00351	1761	Control (HK)
636	2	4	1	6	583	180952	ACTB	cytoplasmic beta-actin (ACTB)	actin; beta-actin	X00351	1761	Control (HK)
637	2	4	1	7	583	180952	ACTB	cytoplasmic beta-actin (ACTB)	actin; beta-actin	X00351	1761	Control (HK)
638	2	4	1	8	583	180952	ACTB	cytoplasmic beta-actin (ACTB)	actin; beta-actin	X00351	1761	Control (HK)
639	2	4	1	9	11257	-	colE1	colE1 plasmid		-	6646	Control (Negative)
640	2	4	1	10	1256	-	phiX174	phiX174 DNA		-	5386	Control (Negative)
641	2	4	2	1	150	180532	HSPCA	Homo sapiens Hsp89-alpha-delta-N mRNA; Heat shock 90kD protein 1, alpha	Cloning and sequence analysis of Hsp89alphaDeltaN, a new member of the hsp90 gene family	AF028832	2733	hsp
642	2	4	2	2	217	32942	PIK3CG	H.sapiens mRNA for phosphatidylinositol 3 kinase gamma, Phosphoinositide-3-kinase, catalytic, gamma polypeptide	phosphatidylinositol 3-kinase	X83368	5397	Signal	TPO, TCR, PLC, PDGF, NGF, Insulin, IL4, IGF1, FcER, EGF, CXCR4
643	2	4	2	3	180	211595	PTPN13	Human mRNA for protein tyrosine phosphatase (PTP-BAS, type 2); Protein tyrosine phosphatase, non-receptor type 13 (APO-1/CD95 (Fas)-associated phosphatase); FAP	PTP-BAS; protein tyrosine phosphatase	D21210	8062	Signal	FAS
644	2	4	2	4	148	25812	NBS1	Nijmegen breakage syndrome 1 (nibrin)	The hMre11/hRad50 protein complex and Nijmegen breakage syndrome: linkage of double-strand break repair to the cellular DNA damage response	AF058696	4483	Signal	ATM
645	2	4	2	5	741	89548	EPOR	Human erythropoietin receptor mRNA, complete cds	erythropoietin receptor	M60459	1818	Cytokine, Signal	EPO
646	2	4	2	6	134	129742	ST1B2	Homo sapiens mRNA for ST1B2	Molecular cloning and characterization of rat ST1B1 and human ST1B2 cDNAs, encoding thyroid hormone sulfotransferases	D89479	1031	sulfotransferase
647	2	4	2	7	102	82028	TGFBR2	Homo sapiens mRNA for TGF-betaIIR alpha, complete cds	TGF-betaIIR alpha; HTR2-3	D50683	5759	GF, Signal	TGFbeta
648	2	4	2	8	739	73793	VEGF	Human heparin-binding vascular endothelial growth factor (VEGF) mRNA	angiogenic mitogen; vascular endothelial growth factor	M32977	990	GF
649	2	4	2	9	132	169907	GSTA4	Homo sapiens glutathione transferase (GSTA4) mRNA, complete cds	Identification of cDNAs encoding two human alpha class glutathione transferases (GSTA3 and GSTA4) and the heterologous expression of GSTA4-4	AF020918	1255	GSTA
650	2	4	2	10	100	56045	STAC	Homo sapiens mRNA for stac, (src homology three (SH3) and cysteine rich domain)	Stac, a novel neuron-specific protein with cysteine-rich and SH3 domains	D86640	2963	Signal
651	2	4	3	1	521	5353	CASP10	Human apoptotic cysteine protease Mch4 (Mch4) mRNA, complete cds	CPP32, a novel human apoptotic protein with homology to C. elegans cell death protein CED-3 and mammalian interleukin-1-beta converting enzyme	U60519	3536	Appoptosis, Signal	FAS, D4GDI
652	2	4	3	2	489	18720	PDCD8	Homo sapiens apoptosis-inducing factor AIF mRNA, nuclear gene encoding mitochondrial protein; Programmed cell death 8	Molecular characterization of mitochondrial apoptosis-inducing factor	AF100928	1906	Signal	Mitochondria
653	2	4	3	3	555	197345	G22P1	Human Ku protein subunit mRNA; Thyroid autoantigen 70kD (Ku antigen)	DNA-binding protein; Ku protein; lupus autoantigen	M32865	2077	Signal	ATM
654	2	4	3	4	475	80288	HSPA1L	Homo sapiens HSPA1L mRNA for Heat shock protein 70 testis variant, complete cds; Heat shock 70kD protein-like 1	HSPA1L; Heat shock protein 70 testis variant	D85730	2371	hsp
655	2	4	3	5	443	3631	IGBP1	Immunoglobulin (CD79A) binding protein 1	Expression and chromosomal localization of the human alpha 4/IGBP1 gene, the structure of which is closely related to the yeast TAP42 protein of the rapamycin-sensitive signal transduction pathway	Y08915	1321	Signal	B lympho
656	2	4	3	6	553	68876	IL5RA	Human interleukin 5 receptor alpha mRNA, complete cds	interleukin 5; interleukin 5 receptor-alpha; membrane-associated protein	M75914	1327	Cytokine, Signal	IL5
657	2	4	3	7	473	233441	UGT1A9	Homo sapiens UDP-glucuronosyltransferase 1A9 (UGT1A9) mRNA	Human phenol metabolizing UDP-glucuronosyltransferase	AF056188	2320	UGT
658	2	4	3	8	441	89695	INSR	Homo sapiens insulin receptor (INSR), mRNA.	Human insulin receptor and its relationship to the tyrosine kinase family of oncogenes	NM_000208	4691	Insulin
659	2	4	3	9	219	81424	UBL1	ubiquitin-like 1 (sentrin)	PIC 1, a novel ubiquitin-like protein which interacts with the PML component of a multiprotein complex that is disrupted in acute promyelocytic leukaemia	U61397	1223	Gap-junciton
660	2	4	3	10	182	232068	TCF8	Human mRNA for transcription factor AREB6; Transcription factor 8 (represses interleukin 2 expression)	DNA binding protein; transcription factor; zinc-finger protein	D15050	5316	Cytokine, Signal, TF	Wnt
661	2	4	4	1	987	89657	TAF2H	TATA box binding protein (TBP)-associated factor, RNA polymerase II, H, 30kD	Human TAFII30 is present in a distinct TFIID complex and is required for transcriptional activation by the estrogen receptor	U13991	756	polymerase, TF
662	2	4	4	2	907	237506	HSC40	Homo sapiens heat shock protein hsp40-3 mRNA; Heat shock cognate 40	Differential response of members in the hsp40 family to various stress agents in mammalian cells	AF088982	1218	hsp
663	2	4	4	3	52	85137	CCNA2	Human mRNA for cyclin A; Cyclin A2	Hepatitis B virus integration in a cyclin A gene in a hepatocellular carcinoma	X51688	1649	CellCycle
664	2	4	4	4	985	194778	IL8RA	Homo sapiens interleukin 8 receptor alpha (IL8RA) mRNA, complete cds	interleukin 8 receptor alpha	L19591	2007	Cytokine
665	2	4	4	5	905	85181	RAF1	Human mRNA for raf oncogene, v-raf-1 murine leukemia viral oncogene homolog 1	oncogene; raf oncogene	X03484	2977	oncogene, Signal	TPO, TCR, PDGF, NGF, MAPK, Insulin, IL6, IL3, IL2, IGF1, FcER, EPO, EGF, CXCR4, BCR
666	2	4	4	6	873	79372	RXRB	Human retinoid X receptor beta (RXR-beta) mRNA, complete cds	Purification, cloning, and RXR identity of the HeLa cell factor with which RAR or TR heterodimerizes to bind target sequences efficiently	M84820	1759	RXR
667	2	4	4	7	603	250899	HSBP1	Homo sapiens heat shock factor binding protein 1 HSBP1 mRNA; Heat shock factor binding protein 1	Negative regulation of the heat shock transcriptional response by HSBP1	AF068754	547	hsp
668	2	4	4	8	523	258575	WNT2B	H.sapiens Wnt-13 mRNA	Cloning, expression and chromosomal localization of Wnt-13, a novel member of the Wnt gene family	Z71621	2385	Signal	Wnt
669	2	4	4	9	491	199270	CYP27B1	Homo sapiens cytochrome P450, subfamily XXVIIB (25 hydroxyvitamin D-1-alpha-hydroxylase), polypeptide 1 (CYP27B1) mRNA.	human 25-hydroxyvitamin D3 1 alpha-hydroxylase	NM_000785	2451	P450
670	2	4	4	10	601	93907	IFNA14	Messenger RNA for human leukocyte (alpha) interferon	complementary DNA; interferon	V00542	985	Cytokine, Signal	IFNA
671	2	4	5	1	1434	116724	AKR1B11	Homo sapiens aldo-keto reductase family 1, member B11 (aldose reductase-like)	Identification and characterization of a novel human aldose reductase-like gene	NM_004812	1337	hyperosmotic stress
672	2	4	5	2	1400	53213	TSHB	Homo sapiens thyroid stimulating hormone, beta (TSHB)	Molecular cloning of the human thyrotropin-beta subunit gene	NM_000549	417	TSH
673	2	4	5	3	1366	274336	CPT2	Homo sapiens carnitine palmitoyltransferase II (CPT2), nuclear gene encoding mitochondrial protein	cDNA cloning, sequence analysis, and chromosomal localization of the gene for human carnitine palmitoyltransferase	NM_000098	3090	mitcondria & stress
674	2	4	5	4	1333	1460	GCG	Human glucagon mRNA, complete cds	glicentin; glucagon	J04040	1062	glucagon
675	2	4	5	5	1035	20144	SCYA14	H.sapiens mRNA for chemokine HCC-1; Small inducible cytokine subfamily A (Cys-Cys), member 14	HCC-1, a novel chemokine from human plasma	Z49270	481	Cytokine
676	2	4	5	6	955	83623	NR1I3	H.sapiens mRNA for orphan nuclear hormone receptor (CAR)	A new orphan member of the nuclear hormone receptor superfamily that interacts with a subset of retinoic acid response elements	Z30425	1450	NR1(CAR)
677	2	4	5	7	923	37121	PLCB3	H.sapiens mRNA encoding phospholipase c; Phospholipase C, beta 3 (phosphatidylinositol-specific)	Identification, purification and characterization of a novel phosphatidylinositol-specific phospholipase C, a third member of the beta subfamily	Z16411	3553	Signal	PLC
678	2	4	5	8	1033	83381	GNG11	Human G protein gamma-11 subunit mRNA; Guanine nucleotide binding protein 11	Isolation of cDNA clones encoding eight different human G protein gamma subunits, including three novel forms designated the gamma 4, gamma 10, and gamma 11 subunits	U31384	622	Signal	CXCR4
679	2	4	5	9	953	151536	RAB13	H.sapiens mRNA for rab 13	rab13 gene	X75593	1238	oncogene
680	2	4	5	10	921	4076	CTDP1	CTD (carboxy-terminal domain, RNA polymerase II, polypeptide A) phosphatase, subunit 1	FCP1, the RAP74-interacting subunit of a human protein phosphatase that dephosphorylates the carboxyl-terminal domain of RNA polymerase IIO	AF081287	3291	polymerase
681	2	4	6	1	150	180532	HSPCA	Homo sapiens Hsp89-alpha-delta-N mRNA; Heat shock 90kD protein 1, alpha	Cloning and sequence analysis of Hsp89alphaDeltaN, a new member of the hsp90 gene family	AF028832	2733	hsp
682	2	4	6	2	217	32942	PIK3CG	H.sapiens mRNA for phosphatidylinositol 3 kinase gamma, Phosphoinositide-3-kinase, catalytic, gamma polypeptide	phosphatidylinositol 3-kinase	X83368	5397	Signal	TPO, TCR, PLC, PDGF, NGF, Insulin, IL4, IGF1, FcER, EGF, CXCR4
683	2	4	6	3	180	211595	PTPN13	Human mRNA for protein tyrosine phosphatase (PTP-BAS, type 2); Protein tyrosine phosphatase, non-receptor type 13 (APO-1/CD95 (Fas)-associated phosphatase); FAP	PTP-BAS; protein tyrosine phosphatase	D21210	8062	Signal	FAS
684	2	4	6	4	148	25812	NBS1	Nijmegen breakage syndrome 1 (nibrin)	The hMre11/hRad50 protein complex and Nijmegen breakage syndrome: linkage of double-strand break repair to the cellular DNA damage response	AF058696	4483	Signal	ATM
685	2	4	6	5	741	89548	EPOR	Human erythropoietin receptor mRNA, complete cds	erythropoietin receptor	M60459	1818	Cytokine, Signal	EPO
686	2	4	6	6	134	129742	ST1B2	Homo sapiens mRNA for ST1B2	Molecular cloning and characterization of rat ST1B1 and human ST1B2 cDNAs, encoding thyroid hormone sulfotransferases	D89479	1031	sulfotransferase
687	2	4	6	7	102	82028	TGFBR2	Homo sapiens mRNA for TGF-betaIIR alpha, complete cds	TGF-betaIIR alpha; HTR2-3	D50683	5759	GF, Signal	TGFbeta
688	2	4	6	8	739	73793	VEGF	Human heparin-binding vascular endothelial growth factor (VEGF) mRNA	angiogenic mitogen; vascular endothelial growth factor	M32977	990	GF
689	2	4	6	9	132	169907	GSTA4	Homo sapiens glutathione transferase (GSTA4) mRNA, complete cds	Identification of cDNAs encoding two human alpha class glutathione transferases (GSTA3 and GSTA4) and the heterologous expression of GSTA4-4	AF020918	1255	GSTA
690	2	4	6	10	100	56045	STAC	Homo sapiens mRNA for stac, (src homology three (SH3) and cysteine rich domain)	Stac, a novel neuron-specific protein with cysteine-rich and SH3 domains	D86640	2963	Signal
691	2	4	7	1	521	5353	CASP10	Human apoptotic cysteine protease Mch4 (Mch4) mRNA, complete cds	CPP32, a novel human apoptotic protein with homology to C. elegans cell death protein CED-3 and mammalian interleukin-1-beta converting enzyme	U60519	3536	Appoptosis, Signal	FAS, D4GDI
692	2	4	7	2	489	18720	PDCD8	Homo sapiens apoptosis-inducing factor AIF mRNA, nuclear gene encoding mitochondrial protein; Programmed cell death 8	Molecular characterization of mitochondrial apoptosis-inducing factor	AF100928	1906	Signal	Mitochondria
693	2	4	7	3	555	197345	G22P1	Human Ku protein subunit mRNA; Thyroid autoantigen 70kD (Ku antigen)	DNA-binding protein; Ku protein; lupus autoantigen	M32865	2077	Signal	ATM
694	2	4	7	4	475	80288	HSPA1L	Homo sapiens HSPA1L mRNA for Heat shock protein 70 testis variant, complete cds; Heat shock 70kD protein-like 1	HSPA1L; Heat shock protein 70 testis variant	D85730	2371	hsp
695	2	4	7	5	443	3631	IGBP1	Immunoglobulin (CD79A) binding protein 1	Expression and chromosomal localization of the human alpha 4/IGBP1 gene, the structure of which is closely related to the yeast TAP42 protein of the rapamycin-sensitive signal transduction pathway	Y08915	1321	Signal	B lympho
696	2	4	7	6	553	68876	IL5RA	Human interleukin 5 receptor alpha mRNA, complete cds	interleukin 5; interleukin 5 receptor-alpha; membrane-associated protein	M75914	1327	Cytokine, Signal	IL5
697	2	4	7	7	473	233441	UGT1A9	Homo sapiens UDP-glucuronosyltransferase 1A9 (UGT1A9) mRNA	Human phenol metabolizing UDP-glucuronosyltransferase	AF056188	2320	UGT
698	2	4	7	8	441	89695	INSR	Homo sapiens insulin receptor (INSR), mRNA.	Human insulin receptor and its relationship to the tyrosine kinase family of oncogenes	NM_000208	4691	Insulin
699	2	4	7	9	219	81424	UBL1	ubiquitin-like 1 (sentrin)	PIC 1, a novel ubiquitin-like protein which interacts with the PML component of a multiprotein complex that is disrupted in acute promyelocytic leukaemia	U61397	1223	Gap-junciton
700	2	4	7	10	182	232068	TCF8	Human mRNA for transcription factor AREB6; Transcription factor 8 (represses interleukin 2 expression)	DNA binding protein; transcription factor; zinc-finger protein	D15050	5316	Cytokine, Signal, TF	Wnt
701	2	4	8	1	987	89657	TAF2H	TATA box binding protein (TBP)-associated factor, RNA polymerase II, H, 30kD	Human TAFII30 is present in a distinct TFIID complex and is required for transcriptional activation by the estrogen receptor	U13991	756	polymerase, TF
702	2	4	8	2	907	237506	HSC40	Homo sapiens heat shock protein hsp40-3 mRNA; Heat shock cognate 40	Differential response of members in the hsp40 family to various stress agents in mammalian cells	AF088982	1218	hsp
703	2	4	8	3	52	85137	CCNA2	Human mRNA for cyclin A; Cyclin A2	Hepatitis B virus integration in a cyclin A gene in a hepatocellular carcinoma	X51688	1649	CellCycle
704	2	4	8	4	985	194778	IL8RA	Homo sapiens interleukin 8 receptor alpha (IL8RA) mRNA, complete cds	interleukin 8 receptor alpha	L19591	2007	Cytokine
705	2	4	8	5	905	85181	RAF1	Human mRNA for raf oncogene, v-raf-1 murine leukemia viral oncogene homolog 1	oncogene; raf oncogene	X03484	2977	oncogene, Signal	TPO, TCR, PDGF, NGF, MAPK, Insulin, IL6, IL3, IL2, IGF1, FcER, EPO, EGF, CXCR4, BCR
706	2	4	8	6	873	79372	RXRB	Human retinoid X receptor beta (RXR-beta) mRNA, complete cds	Purification, cloning, and RXR identity of the HeLa cell factor with which RAR or TR heterodimerizes to bind target sequences efficiently	M84820	1759	RXR
707	2	4	8	7	603	250899	HSBP1	Homo sapiens heat shock factor binding protein 1 HSBP1 mRNA; Heat shock factor binding protein 1	Negative regulation of the heat shock transcriptional response by HSBP1	AF068754	547	hsp
708	2	4	8	8	523	258575	WNT2B	H.sapiens Wnt-13 mRNA	Cloning, expression and chromosomal localization of Wnt-13, a novel member of the Wnt gene family	Z71621	2385	Signal	Wnt
709	2	4	8	9	491	199270	CYP27B1	Homo sapiens cytochrome P450, subfamily XXVIIB (25 hydroxyvitamin D-1-alpha-hydroxylase), polypeptide 1 (CYP27B1) mRNA.	human 25-hydroxyvitamin D3 1 alpha-hydroxylase	NM_000785	2451	P450
710	2	4	8	10	601	93907	IFNA14	Messenger RNA for human leukocyte (alpha) interferon	complementary DNA; interferon	V00542	985	Cytokine, Signal	IFNA
711	2	4	9	1	1434	116724	AKR1B11	Homo sapiens aldo-keto reductase family 1, member B11 (aldose reductase-like)	Identification and characterization of a novel human aldose reductase-like gene	NM_004812	1337	hyperosmotic stress
712	2	4	9	2	1400	53213	TSHB	Homo sapiens thyroid stimulating hormone, beta (TSHB)	Molecular cloning of the human thyrotropin-beta subunit gene	NM_000549	417	TSH
713	2	4	9	3	1366	274336	CPT2	Homo sapiens carnitine palmitoyltransferase II (CPT2), nuclear gene encoding mitochondrial protein	cDNA cloning, sequence analysis, and chromosomal localization of the gene for human carnitine palmitoyltransferase	NM_000098	3090	mitcondria & stress
714	2	4	9	4	1333	1460	GCG	Human glucagon mRNA, complete cds	glicentin; glucagon	J04040	1062	glucagon
715	2	4	9	5	1035	20144	SCYA14	H.sapiens mRNA for chemokine HCC-1; Small inducible cytokine subfamily A (Cys-Cys), member 14	HCC-1, a novel chemokine from human plasma	Z49270	481	Cytokine
716	2	4	9	6	955	83623	NR1I3	H.sapiens mRNA for orphan nuclear hormone receptor (CAR)	A new orphan member of the nuclear hormone receptor superfamily that interacts with a subset of retinoic acid response elements	Z30425	1450	NR1(CAR)
717	2	4	9	7	923	37121	PLCB3	H.sapiens mRNA encoding phospholipase c; Phospholipase C, beta 3 (phosphatidylinositol-specific)	Identification, purification and characterization of a novel phosphatidylinositol-specific phospholipase C, a third member of the beta subfamily	Z16411	3553	Signal	PLC
718	2	4	9	8	1033	83381	GNG11	Human G protein gamma-11 subunit mRNA; Guanine nucleotide binding protein 11	Isolation of cDNA clones encoding eight different human G protein gamma subunits, including three novel forms designated the gamma 4, gamma 10, and gamma 11 subunits	U31384	622	Signal	CXCR4
719	2	4	9	9	953	151536	RAB13	H.sapiens mRNA for rab 13	rab13 gene	X75593	1238	oncogene
720	2	4	9	10	921	4076	CTDP1	CTD (carboxy-terminal domain, RNA polymerase II, polypeptide A) phosphatase, subunit 1	FCP1, the RAP74-interacting subunit of a human protein phosphatase that dephosphorylates the carboxyl-terminal domain of RNA polymerase IIO	AF081287	3291	polymerase
721	3	1	1	1	885	278242	K-ALPHA-1	human alpha-tubulin mRNA, complete cds	Expression of human alpha-tubulin genes: interspecies conservation of 3' untranslated regions	K00558	1596	Control (HK)
722	3	1	1	2	885	278242	K-ALPHA-1	human alpha-tubulin mRNA, complete cds	Expression of human alpha-tubulin genes: interspecies conservation of 3' untranslated regions	K00558	1596	Control (HK)
723	3	1	1	3	885	278242	K-ALPHA-1	human alpha-tubulin mRNA, complete cds	Expression of human alpha-tubulin genes: interspecies conservation of 3' untranslated regions	K00558	1596	Control (HK)
724	3	1	1	4	885	278242	K-ALPHA-1	human alpha-tubulin mRNA, complete cds	Expression of human alpha-tubulin genes: interspecies conservation of 3' untranslated regions	K00558	1596	Control (HK)
725	3	1	1	5	309	82314	HPRT1	Human hypoxanthine-guanine phosphoribosyltransferase (HPRT) IMP:pyrophosphate phosphoribosyltransferase	complementary DNA; transferase	V00530	1331	Control (HK)
726	3	1	1	6	309	82314	HPRT1	Human hypoxanthine-guanine phosphoribosyltransferase (HPRT) IMP:pyrophosphate phosphoribosyltransferase	complementary DNA; transferase	V00530	1331	Control (HK)
727	3	1	1	7	309	82314	HPRT1	Human hypoxanthine-guanine phosphoribosyltransferase (HPRT) IMP:pyrophosphate phosphoribosyltransferase	complementary DNA; transferase	V00530	1331	Control (HK)
728	3	1	1	8	309	82314	HPRT1	Human hypoxanthine-guanine phosphoribosyltransferase (HPRT) IMP:pyrophosphate phosphoribosyltransferase	complementary DNA; transferase	V00530	1331	Control (HK)
729	3	1	1	9	11257	-	colE1	colE1 plasmid		-	6646	Control (Negative)
730	3	1	1	10	1256	-	phiX174	phiX174 DNA		-	5386	Control (Negative)
731	3	1	2	1	1274	97633	AKAP4	Homo sapiens A kinase (PRKA) anchor protein 4 (AKAP4)	Molecular cloning of human testis mRNA specifically expressed in haploid germ cells, having structural homology with the A-kinase anchoring proteins	NM_003886	2897	Signal	Adenylate cyclase-> PKA
732	3	1	2	2	414	502	ABCB3	Homo sapiens ATP-binding cassette, sub-family B (MDR/TAP), member 3	Two putative subunits of a peptide pump encoded in the human major histocompatibility complex class II region	NM_000544	2140	ABC transporter
733	3	1	2	3	334	96063	IRS1	insulin receptor substrate-1 [human, skeletal muscle, mRNA, 5828 nt].	Human skeletal muscle insulin receptor substrate-1. Characterization of the cDNA, gene, and chromosomal localization	S62539	5828	Insulin	Insulin, IGF1
734	3	1	2	4	302	64311	ADAM17	Homo sapiens snake venom-like protease (cSVP) mRNA, A disintegrin and metalloproteinase domain 17 (tumor necrosis factor, alpha, converting enzyme)	TNF-alpha convertase enzyme from human arthritis-affected cartilage: isolation of cDNA by differential display, expression of the active enzyme, and regulation of TNF-alpha	U92649	3523	Cytokine
735	3	1	2	5	368	84171	MPL	Homo sapiens myeloproliferative leukemia virus oncogene (MPL), TPO receptor	Molecular cloning and characterization of MPL, the human homolog of the v-mpl oncogene: identification of a member of the hematopoietic growth factor receptor superfamily	NM_005373	3646	oncogene, Signal	TPO
736	3	1	2	6	288	128207	RPC39	polymerase (RNA) III (DNA directed) (39kD)	Three human RNA polymerase III-specific subunits form a subcomplex with a selective function in specific transcription	U93869	2149	polymerase
737	3	1	2	7	256	1526	ATP2A2	ATPase, Ca++ transporting, cardiac muscle, slow twitch 2	Molecular cloning of cDNAs from human kidney coding for two	M23114	4134	ATPase
738	3	1	2	8	23	11689	NOTCH4	Homo sapiens Notch (Drosophila) homolog 4	Three genes in the human MHC class III region near the junction with the class II: gene for receptor of advanced glycosylation end products, PBX2 homeobox gene and a notch homolog, human counterpart of mouse mammary tumor gene int-3	NM_004557	6122	oncogene
739	3	1	2	9	286	249235	PIK3C2A	H.sapiens mRNA for phosphoinositide 3-kinase; Phosphoinositide-3-kinase, class 2, alpha polypeptide	Cloning of a human phosphoinositide 3-kinase with a C2 domain that displays reduced sensitivity to the inhibitor wortmannin	Y13367	5061	Signal	TPO, TCR, PLC, PDGF, NGF, Insulin, IL4, IGF1, FcER, EGF, CXCR4
740	3	1	2	10	254	75772	NR3C1	Human glucocorticoid receptor alpha mRNA, complete cds	glucocorticoid receptor; glucocorticoid receptor-alpha	M10901	4788	glucocorticoids (Cortisol)
741	3	1	3	1	718	89575	CD79B	Human immunoglobulin superfamily member B cell receptor complex cell surface glycoprotein (IGB) mRNA, CD79B	B cell receptor complex; cell surface glycoprotein	M89957	1270	Signal	Bcell, B lympho, BCR
742	3	1	3	2	686	54434	IRF5	Human interferon regulatory factor 5 (Humirf5) mRNA, complete cds	Generation of mutant mice deficient in IRF5	U51127	2187	Cytokine
743	3	1	3	3	800	35	PTPN7	Human mRNA for protein-tyrosine phosphatase; Protein tyrosine phosphatase, non-receptor type 7, HePTP	protein-tyrosine phosphatase	D11327	2691	Signal	TCR
744	3	1	3	4	672	280413	NCOR2	Human silencing mediator of retinoid and thyroid hormone action (SMRT) mRNA, Nuclear receptor co-repressor 2	A transcriptional co-repressor that interacts with nuclear hormone receptors	U37146	5989	NR
745	3	1	3	5	640	859	MAPK8	Human protein kinase (JNK1) mRNA; SAPK	JNK1: A protein kinase stimulated by UV light and Ha-Ras that binds and phosphorylates the c-Jun activation domain	L26318	1418	Signal	TNFR1, TCR, PDGF, NGF, MAPK, Insulin, IL2, IGF1, FcER, FAS, EPO, EGF, CXCR4, BCR, ATM,
746	3	1	3	6	798	153880	POLRMT	polymerase (RNA) mitochondrial (DNA directed)	Identification of the gene encoding the human mitochondrial RNA polymerase (h-mtRPOL) by cyberscreening of the Expressed Sequence Tags database	U75370	3775	polymerase
747	3	1	3	7	670	74598	POLD2	polymerase (DNA directed), delta 2, regulatory subunit (50kD)	Cloning of the cDNAs for the small subunits of bovine and human DNA polymerase delta and chromosomal location of the human gene (POLD2)	U21090	1584	polymerase
748	3	1	3	8	638	57301	MLH1	Human mutL protein homolog; DNA mismatch repair protein MLH1	Mutation of a mutL Homolog is Associated with Hereditary ColonCancer	U07418	2503	DNArepair
749	3	1	3	9	1275	77513	COX10	Homo sapiens COX10 (yeast) homolog, cytochrome c oxidase assembly protein (heme A: farnesyltransferase)	Isolation of a human cDNA for heme A:farnesyltransferase by functional complementation of a yeast cox10 mutant	NM_001303	2797	mitcondria & stress
750	3	1	3	10	336	281883	CDK8	Homo sapiens mRNA for CDK8 protein kinase.	CDK8 gene	X85753	1772	CellCycle
751	3	1	4	1	1184	126256	IL1B	Human interleukin 1-beta (IL1B) mRNA, complete cds	interleukin 1-beta	M15330	1497	Cytokine, Signal	NF-kB, MspRON, IL5
752	3	1	4	2	1104	861	MAPK3	Human ERK1 mRNA for protein serine/threonine kinase	erk1 gene; protein-serine/threonine kinase	X60188	1866	Signal	TPO, TGFbeta, TCR, PDGF, NGF, MAPK, Insulin, IL6, IL3, IL2, IGF1, FcER, EPO, EGF, CXCR4, BCR
753	3	1	4	3	1072	73888	TCF1	Human hepatic nuclear factor 1 (TCF1) mRNA	hepatic nuclear factor 1; transcription factor	M57732	3238	Signal, TF	Wnt
754	3	1	4	4	1182	813	ATP4B	ATPase, H+/K+ exchanging, beta polypeptide	cDNA cloning of the beta-subunit of the human gastric H,K-ATPase	M75110	1407	ATPase
755	3	1	4	5	1102	144630	NR2F1	Human mRNA for chicken ovalbumin upstream promoter transcription factor (COUP-TF).	DNA-binding protein; steroid receptor; transcription factor	X16155	1513	NR2, TF
756	3	1	4	6	1070	273457	GNB2	Human signal-transducing guanine nucleotide-binding regulatory (G) protein beta subunit mRNA; Guanine nucleotide binding protein (G protein), beta polypeptide 2	G protein; membrane protein	M16538	1533	Signal	CXCR4
757	3	1	4	7	1245	169294	TCF7	Homo sapiens transcription factor 7 (T-cell specific, HMG-box) (TCF7) mRNA.	Identification and cloning of TCF-1, a T lymphocyte-specific transcription factor containing a sequence-specific HMG box	NM_003202	2910	Signal, TF	Wnt
758	3	1	4	8	720	103854	DOK1	Docking protein 1, 62kD (downstream of tyrosine kinase 1)	p62(dok): a constitutively tyrosine-phosphorylated, GAP-associated protein in chronic myelogenous leukemia progenitor cells	U70987	1873	Gap-junciton
759	3	1	4	9	688	227817	BCL2A1	Human A1 protein; BCL-2-related protein A1 (BCL2A1); BFL1 protein	Cloning of human Bcl-2 homologue: inflammatory cytokines induce human A1 in cultured endothelial cells	U29680	780	Signal
760	3	1	4	10	1247	72984	RBBP5	H.sapiens RBQ-3 mRNA	RB protein binding protein; RBQ-3 gene	X85134	3318	Signal
761	3	1	5	1	1442	247888	GNG13	Homo sapiens guanine nucleotide binding protein 13, gamma	E.coli toxicity assay: a novel expression screening method for isolation of mammalian genes with membrane-associated domains or ATP binding/ATPase domains	NM_016541	980	Signal
762	3	1	5	2	1407	172654	GNB4	Homo sapiens guanine nucleotide binding protein beta subunit 4	Cloning and Characterization of Human G-Protein Beta 4	NM_021629	1023	Signal
763	3	1	5	3	1373	162211	SLC6A14	Homo sapiens solute carrier family 6 (neurotransmitter transporter), member 14	Cloning and functional expression of a human Na(+) and Cl(-)-dependent neutral and cationic amino acid transporter B(0+)	NM_007231	4520	hyperosmotic stress
764	3	1	5	4	1340	259785	CPT1A	Homo sapiens carnitine palmitoyltransferase I, liver (CPT1A),nuclear gene encoding mitochondrial protein	Human liver mitochondrial carnitine palmitoyltransferase I: characterization of its cDNA and chromosomal localization and partial analysis of the gene	NM_001876	2430	mitcondria & stress
765	3	1	5	5	362	81182	HNMT	Human histamine N-methyltransferase (HNMT) mRNA	Human histamine N-methyltransferase pharmacogenetics: Cloning and expression of kidney cDNA	U08092	1444	HMT
766	3	1	5	6	1152	121561	ABCA2	Human ATP-binding cassette protein (ABC2) mRNA HFBCD04 clone, partial cds	Sequence identification of 2,375 human brain genes	U18235	525	ABC transporter
767	3	1	5	7	1235	76781	ABCD3	Homo sapiens peroxisomal 70 kD membrane protein mRNA, complete cds	ABC protein; ATP-binding cassette protein; peroxisomal membrane protein	M81182	3397	ABC transporter
768	3	1	5	8	157	1987	CD28	Human T-cell-specific homodimer surface protein CD28 mRNA, complete cds	T-cell-specific homodimer surface protein	J02988	1514	Signal	ThCell, TcCell
769	3	1	5	9	1150	106635	PIPPIN	ortholog of rat pippin	Human RNA-binding protein PIPPin	AB027011	1157	polymerase
770	3	1	5	10	1118	204354	ARHB	H.sapiens rhoB gene mRNA; Ras homolog gene family, member B	GTP-binding protein; ras-related protein; rhoB gene	X06820	591	Signal	D4DGI
771	3	1	6	1	1274	97633	AKAP4	Homo sapiens A kinase (PRKA) anchor protein 4 (AKAP4)	Molecular cloning of human testis mRNA specifically expressed in haploid germ cells, having structural homology with the A-kinase anchoring proteins	NM_003886	2897	Signal	Adenylate cyclase-> PKA
772	3	1	6	2	414	502	ABCB3	Homo sapiens ATP-binding cassette, sub-family B (MDR/TAP), member 3	Two putative subunits of a peptide pump encoded in the human major histocompatibility complex class II region	NM_000544	2140	ABC transporter
773	3	1	6	3	334	96063	IRS1	insulin receptor substrate-1 [human, skeletal muscle, mRNA, 5828 nt].	Human skeletal muscle insulin receptor substrate-1. Characterization of the cDNA, gene, and chromosomal localization	S62539	5828	Insulin	Insulin, IGF1
774	3	1	6	4	302	64311	ADAM17	Homo sapiens snake venom-like protease (cSVP) mRNA, A disintegrin and metalloproteinase domain 17 (tumor necrosis factor, alpha, converting enzyme)	TNF-alpha convertase enzyme from human arthritis-affected cartilage: isolation of cDNA by differential display, expression of the active enzyme, and regulation of TNF-alpha	U92649	3523	Cytokine
775	3	1	6	5	368	84171	MPL	Homo sapiens myeloproliferative leukemia virus oncogene (MPL), TPO receptor	Molecular cloning and characterization of MPL, the human homolog of the v-mpl oncogene: identification of a member of the hematopoietic growth factor receptor superfamily	NM_005373	3646	oncogene, Signal	TPO
776	3	1	6	6	288	128207	RPC39	polymerase (RNA) III (DNA directed) (39kD)	Three human RNA polymerase III-specific subunits form a subcomplex with a selective function in specific transcription	U93869	2149	polymerase
777	3	1	6	7	256	1526	ATP2A2	ATPase, Ca++ transporting, cardiac muscle, slow twitch 2	Molecular cloning of cDNAs from human kidney coding for two	M23114	4134	ATPase
778	3	1	6	8	23	11689	NOTCH4	Homo sapiens Notch (Drosophila) homolog 4	Three genes in the human MHC class III region near the junction with the class II: gene for receptor of advanced glycosylation end products, PBX2 homeobox gene and a notch homolog, human counterpart of mouse mammary tumor gene int-3	NM_004557	6122	oncogene
779	3	1	6	9	286	249235	PIK3C2A	H.sapiens mRNA for phosphoinositide 3-kinase; Phosphoinositide-3-kinase, class 2, alpha polypeptide	Cloning of a human phosphoinositide 3-kinase with a C2 domain that displays reduced sensitivity to the inhibitor wortmannin	Y13367	5061	Signal	TPO, TCR, PLC, PDGF, NGF, Insulin, IL4, IGF1, FcER, EGF, CXCR4
780	3	1	6	10	254	75772	NR3C1	Human glucocorticoid receptor alpha mRNA, complete cds	glucocorticoid receptor; glucocorticoid receptor-alpha	M10901	4788	glucocorticoids (Cortisol)
781	3	1	7	1	718	89575	CD79B	Human immunoglobulin superfamily member B cell receptor complex cell surface glycoprotein (IGB) mRNA, CD79B	B cell receptor complex; cell surface glycoprotein	M89957	1270	Signal	Bcell, B lympho, BCR
782	3	1	7	2	686	54434	IRF5	Human interferon regulatory factor 5 (Humirf5) mRNA, complete cds	Generation of mutant mice deficient in IRF5	U51127	2187	Cytokine
783	3	1	7	3	800	35	PTPN7	Human mRNA for protein-tyrosine phosphatase; Protein tyrosine phosphatase, non-receptor type 7, HePTP	protein-tyrosine phosphatase	D11327	2691	Signal	TCR
784	3	1	7	4	672	280413	NCOR2	Human silencing mediator of retinoid and thyroid hormone action (SMRT) mRNA, Nuclear receptor co-repressor 2	A transcriptional co-repressor that interacts with nuclear hormone receptors	U37146	5989	NR
785	3	1	7	5	640	859	MAPK8	Human protein kinase (JNK1) mRNA; SAPK	JNK1: A protein kinase stimulated by UV light and Ha-Ras that binds and phosphorylates the c-Jun activation domain	L26318	1418	Signal	TNFR1, TCR, PDGF, NGF, MAPK, Insulin, IL2, IGF1, FcER, FAS, EPO, EGF, CXCR4, BCR, ATM,
786	3	1	7	6	798	153880	POLRMT	polymerase (RNA) mitochondrial (DNA directed)	Identification of the gene encoding the human mitochondrial RNA polymerase (h-mtRPOL) by cyberscreening of the Expressed Sequence Tags database	U75370	3775	polymerase
787	3	1	7	7	670	74598	POLD2	polymerase (DNA directed), delta 2, regulatory subunit (50kD)	Cloning of the cDNAs for the small subunits of bovine and human DNA polymerase delta and chromosomal location of the human gene (POLD2)	U21090	1584	polymerase
788	3	1	7	8	638	57301	MLH1	Human mutL protein homolog; DNA mismatch repair protein MLH1	Mutation of a mutL Homolog is Associated with Hereditary ColonCancer	U07418	2503	DNArepair
789	3	1	7	9	1275	77513	COX10	Homo sapiens COX10 (yeast) homolog, cytochrome c oxidase assembly protein (heme A: farnesyltransferase)	Isolation of a human cDNA for heme A:farnesyltransferase by functional complementation of a yeast cox10 mutant	NM_001303	2797	mitcondria & stress
790	3	1	7	10	336	281883	CDK8	Homo sapiens mRNA for CDK8 protein kinase.	CDK8 gene	X85753	1772	CellCycle
791	3	1	8	1	1184	126256	IL1B	Human interleukin 1-beta (IL1B) mRNA, complete cds	interleukin 1-beta	M15330	1497	Cytokine, Signal	NF-kB, MspRON, IL5
792	3	1	8	2	1104	861	MAPK3	Human ERK1 mRNA for protein serine/threonine kinase	erk1 gene; protein-serine/threonine kinase	X60188	1866	Signal	TPO, TGFbeta, TCR, PDGF, NGF, MAPK, Insulin, IL6, IL3, IL2, IGF1, FcER, EPO, EGF, CXCR4, BCR
793	3	1	8	3	1072	73888	TCF1	Human hepatic nuclear factor 1 (TCF1) mRNA	hepatic nuclear factor 1; transcription factor	M57732	3238	Signal, TF	Wnt
794	3	1	8	4	1182	813	ATP4B	ATPase, H+/K+ exchanging, beta polypeptide	cDNA cloning of the beta-subunit of the human gastric H,K-ATPase	M75110	1407	ATPase
795	3	1	8	5	1102	144630	NR2F1	Human mRNA for chicken ovalbumin upstream promoter transcription factor (COUP-TF).	DNA-binding protein; steroid receptor; transcription factor	X16155	1513	NR2, TF
796	3	1	8	6	1070	273457	GNB2	Human signal-transducing guanine nucleotide-binding regulatory (G) protein beta subunit mRNA; Guanine nucleotide binding protein (G protein), beta polypeptide 2	G protein; membrane protein	M16538	1533	Signal	CXCR4
797	3	1	8	7	1245	169294	TCF7	Homo sapiens transcription factor 7 (T-cell specific, HMG-box) (TCF7) mRNA.	Identification and cloning of TCF-1, a T lymphocyte-specific transcription factor containing a sequence-specific HMG box	NM_003202	2910	Signal, TF	Wnt
798	3	1	8	8	720	103854	DOK1	Docking protein 1, 62kD (downstream of tyrosine kinase 1)	p62(dok): a constitutively tyrosine-phosphorylated, GAP-associated protein in chronic myelogenous leukemia progenitor cells	U70987	1873	Gap-junciton
799	3	1	8	9	688	227817	BCL2A1	Human A1 protein; BCL-2-related protein A1 (BCL2A1); BFL1 protein	Cloning of human Bcl-2 homologue: inflammatory cytokines induce human A1 in cultured endothelial cells	U29680	780	Signal
800	3	1	8	10	1247	72984	RBBP5	H.sapiens RBQ-3 mRNA	RB protein binding protein; RBQ-3 gene	X85134	3318	Signal
801	3	1	9	1	1442	247888	GNG13	Homo sapiens guanine nucleotide binding protein 13, gamma	E.coli toxicity assay: a novel expression screening method for isolation of mammalian genes with membrane-associated domains or ATP binding/ATPase domains	NM_016541	980	Signal
802	3	1	9	2	1407	172654	GNB4	Homo sapiens guanine nucleotide binding protein beta subunit 4	Cloning and Characterization of Human G-Protein Beta 4	NM_021629	1023	Signal
803	3	1	9	3	1373	162211	SLC6A14	Homo sapiens solute carrier family 6 (neurotransmitter transporter), member 14	Cloning and functional expression of a human Na(+) and Cl(-)-dependent neutral and cationic amino acid transporter B(0+)	NM_007231	4520	hyperosmotic stress
804	3	1	9	4	1340	259785	CPT1A	Homo sapiens carnitine palmitoyltransferase I, liver (CPT1A),nuclear gene encoding mitochondrial protein	Human liver mitochondrial carnitine palmitoyltransferase I: characterization of its cDNA and chromosomal localization and partial analysis of the gene	NM_001876	2430	mitcondria & stress
805	3	1	9	5	362	81182	HNMT	Human histamine N-methyltransferase (HNMT) mRNA	Human histamine N-methyltransferase pharmacogenetics: Cloning and expression of kidney cDNA	U08092	1444	HMT
806	3	1	9	6	1152	121561	ABCA2	Human ATP-binding cassette protein (ABC2) mRNA HFBCD04 clone, partial cds	Sequence identification of 2,375 human brain genes	U18235	525	ABC transporter
807	3	1	9	7	1235	76781	ABCD3	Homo sapiens peroxisomal 70 kD membrane protein mRNA, complete cds	ABC protein; ATP-binding cassette protein; peroxisomal membrane protein	M81182	3397	ABC transporter
808	3	1	9	8	157	1987	CD28	Human T-cell-specific homodimer surface protein CD28 mRNA, complete cds	T-cell-specific homodimer surface protein	J02988	1514	Signal	ThCell, TcCell
809	3	1	9	9	1150	106635	PIPPIN	ortholog of rat pippin	Human RNA-binding protein PIPPin	AB027011	1157	polymerase
810	3	1	9	10	1118	204354	ARHB	H.sapiens rhoB gene mRNA; Ras homolog gene family, member B	GTP-binding protein; ras-related protein; rhoB gene	X06820	591	Signal	D4DGI
811	3	2	1	1	860	169476	GAPD	liver glyceraldehyde 3-phosphate dehydrogenase (GAPDH)	dehydrogenase; glyceraldehyde-3-phosphate dehydrogenase	X01677	1272	Control (HK)
812	3	2	1	2	860	169476	GAPD	liver glyceraldehyde 3-phosphate dehydrogenase (GAPDH)	dehydrogenase; glyceraldehyde-3-phosphate dehydrogenase	X01677	1272	Control (HK)
813	3	2	1	3	860	169476	GAPD	liver glyceraldehyde 3-phosphate dehydrogenase (GAPDH)	dehydrogenase; glyceraldehyde-3-phosphate dehydrogenase	X01677	1272	Control (HK)
814	3	2	1	4	860	169476	GAPD	liver glyceraldehyde 3-phosphate dehydrogenase (GAPDH)	dehydrogenase; glyceraldehyde-3-phosphate dehydrogenase	X01677	1272	Control (HK)
815	3	2	1	5	583	180952	ACTB	cytoplasmic beta-actin (ACTB)	actin; beta-actin	X00351	1761	Control (HK)
816	3	2	1	6	583	180952	ACTB	cytoplasmic beta-actin (ACTB)	actin; beta-actin	X00351	1761	Control (HK)
817	3	2	1	7	583	180952	ACTB	cytoplasmic beta-actin (ACTB)	actin; beta-actin	X00351	1761	Control (HK)
818	3	2	1	8	583	180952	ACTB	cytoplasmic beta-actin (ACTB)	actin; beta-actin	X00351	1761	Control (HK)
819	3	2	1	9	11257	-	colE1	colE1 plasmid		-	6646	Control (Negative)
820	3	2	1	10	1256	-	phiX174	phiX174 DNA		-	5386	Control (Negative)
821	3	2	2	1	155	139336	ABCC4	Homo sapiens ABC transporter MOAT-B (MOAT-B) mRNA, complete cds	Isolation of MOAT-B, a widely expressed multidrug resistance-associated protein/canalicular multispecific organic anion transporter-related transporter	AF071202	4231	ABC transporter
822	3	2	2	2	222	25954	IL13RA2	Human interleukin-13 receptor mRNA, complete cds	Identification of a third chain for the murine Il-13 receptor	U70981	1382	Cytokine
823	3	2	2	3	185	250830	ARHGAP6	Homo sapiens GTPase-activating protein 6 isoform 4 (ARHGAP6) mRNA, alternatively spliced, complete cds; Rho GTPase activating protein 6	Functional analysis of ARHGAP6, a novel GTPase-activating protein for RhoA	AF177663	3961	Signal	D4DGI
824	3	2	2	4	153	125856	ABCB7	Homo sapiens ATP binding cassette transporter mRNA, complete cds	Identification of genes expressed in human CD34(+) hematopoietic stem/progenitor cells by expressed sequence tags and efficient full-length cDNA cloning	AF038950	2384	ABC transporter
825	3	2	2	5	746	73797	GNA15	Human G-alpha 16 protein mRNA, complete cds; Guanine nucleotide binding protein (G protein), alpha 15 (Gq class)	G-alpha16, a G protein alpha subunit specifically expressed in hematopoietic cells	M63904	2060	Signal	CXCR4
826	3	2	2	6	139	90093	HSPA4	Human heat shock protein 70 (hsp70) mRNA; Heat shock 70kD protein 4	heat shock protein; heat shock protein 70; major histocompatibility complex class III	L12723	2391	hsp
827	3	2	2	7	107	172631	ITGAM	Integrin, alpha M (complement component receptor 3, alpha; also known as CD11b (p170), macrophage antigen alpha polypeptide)	The human leukocyte adhesion glycoprotein Mac-1 (complement receptor type 3, CD11b) alpha subunit. Cloning, primary structure, and relation to the integrins, von Willebrand factor and factor B	J03925	4740	Signal	monocyte, neutrophil
828	3	2	2	8	744	1422	FGR	Human fgr proto-oncogene encoded p55-c-fgr protein, complete cds.	p55-c-fgr protein; proto-oncogene	M19722	2354	oncogene
829	3	2	2	9	5	25121	CYP46	Homo sapiens cytochrome P450, subfamily 46 (cholesterol24-hydroxylase) (CYP46), mRNA	cDNA cloning of cholesterol 24-hydroxylase, a mediator of cholesterol homeostasis in the brain	NM_006668	2138	P450
830	3	2	2	10	105	180866	IFNGR1	Human interferon-gamma receptor mRNA, complete cds	interferon receptor	J03143	2064	Cytokine, Signal	Th1Th2
831	3	2	3	1	526	73165	IL12RB2	Human Il-12 receptor beta2 mRNA, complete cds	a functional Il-12 receptor complex is composed of two beta type cytokine receptor subunits	U64198	4040	Cytokine, Signal	Th1Th2
832	3	2	3	2	494	327	IL10RA	Human interleukin-10 receptor mRNA, complete cds	Expression cloning and characterization of a human IL-10 receptor	U00672	3632	Cytokine
833	3	2	3	3	560	93207	NF1	Human type 1 neurofibromatosis protein mRNA (NF1); neurofibromin	NF1 GAP-related protein; NF1 gene product; type 1 neurofibromatosis protein	M82814	8959	oncogene
834	3	2	3	4	480	142157	TTF2	transcription termination factor, RNA polymerase II	A human RNA polymerase II transcription termination factor is a SWI2/SNF2 family member	AF073771	3612	polymerase, TF
835	3	2	3	5	448	1880	PRKCH	Human protein kinase C-L (PRKCL) mRNA; Protein kinase C, eta	Isolation and characterization of PKC-L, a new member of the protein kinase C-related gene family specifically expressed in lung, skin, and heart	M55284	2389	Signal	TPO, TCR, PLC, PDGF, EGF, BCR
836	3	2	3	6	558	76391	MX1	Human interferon-induced cellular resistance mediator protein (MxA)mRNA	interferon-induced cellular resistance mediator protein; interferon-inducible protein	M30817	2651	Cytokine
837	3	2	3	7	478	74647	TRA@	Human mRNA for T-cell receptor alpha chain (TCR-alpha).	membrane protein; T-cell receptor; T-cell receptor alpha	X02592	1508	Signal	ThCell, TcCell, TCR
838	3	2	3	8	446	83428	NFKB1	Human nuclear factor kappa-B DNA binding subunit (NF-kappa-B) mRNA, p105	Cloning of the DNA-binding subunit of human nuclear factor kappa-B: The level of its mRNA is strongly regulated by phorbol ester or tumor necrosis factor alpha	M58603	3625	Signal, TF	NFkB, TNFR2, CD40, Blympho, ATM
839	3	2	3	9	224	50924	GATA6	Human transcription factor hGATA-6 mRNA, complete cds	The human GATA-6 gene: structure, chromosomal location, and regulation of expression by tissue-specific and mitogen-responsive signals	U66075	2897	TF
840	3	2	3	10	187	2007	TNFSF6	Human mRNA for Fas ligand, complete cds; FasL	Fas ligand	D38122	1890	Cytokine, Signal	Tcell, Apoptosis, FAS
841	3	2	4	1	992	42712	MAX	H.sapiens max mRNA	Alternative forms of Max as enhancers or suppressors of Myc-ras cotransformation. helix-loop-helix zipper protein	X60287	623	Signal
842	3	2	4	2	912	43505	IKBKG	Homo sapiens IkB kinase gamma subunit (IKK-gamma) mRNA, NLK	IKK-gamma is an essential regulatory subunit of the IkappaB kinase complex	AF074382	1994	Signal	NFkB, Wnt
843	3	2	4	3	880	107911	ABCB6	Homo sapiens clone 24410 ABC transporter mRNA, partial cds	FLI_CDNA	AF070598	1725	ABC transporter
844	3	2	4	4	990	80645	IRF1	Human mRNA for interferon regulatory factor 1	DNA-binding protein; interferon regulatory factor 1; transcription factor	X14454	2035	Cytokine, TF
845	3	2	4	5	910	2942	MST1R	H.sapiens RON mRNA for tyrosine kinase; Macrophage stimulating 1 receptor (c-met-related tyrosine kinase)	met oncogene; receptor protein-tyrosine kinase; RON gene; transmembrane protein	X70040	4541	Signal	MspRON
846	3	2	4	6	878	83004	IL14	Homo sapiens clone 24607 mRNA sequence	FLI_CDNA	AF070546	1477	Cytokine
847	3	2	4	7	608	77917	UCHL3	Human ubiquitin carboxyl-terminal hydrolase (PGP 9.5, UCH-L3) isozyme L3 mRNA	neuron-specific protein; ubiquitin carboxyl-terminal hydrolase	M30496	802	esterase
848	3	2	4	8	528	81874	MGST2	Homo sapiens microsomal glutathione S-transferase 2 (MGST2) mRNA,complete cds	Identification and characterization of a novel human microsomal glutathione S-transferase with leukotriene C4 synthase activity and significant sequence identity to 5-lipoxygenase-activating protein and leukotriene C4 synthase	U77604	589	GST
849	3	2	4	9	496	1165	ATP1AL1	ATPase, Na+/K+ transporting, alpha polypeptide-like 1	Cloning and characterization of the entire cDNA encoded by ATP1AL1--a member of the human Na,K/H,K-ATPase gene family	U02076	3545	ATPase
850	3	2	4	10	1291	250882	BDKRB2	Homo sapiens bradykinin receptor B2	Cloning and pharmacological characterization of a human bradykinin (BK-2) receptor	NM_000623	3733	heart stress
851	3	2	5	1	1441	2681	GAS	Homo sapiens gastrin (GAS)	Molecular cloning of human gastrin cDNA: evidence for evolution of gastrin by gene duplication	NM_000805	470	GH
852	3	2	5	2	1406	9701	GADD45G	Homo sapiens growth arrest and DNA-damage-inducible, gamma (GADD45G)	A family of stress-inducible GADD45-like proteins mediate activation of the stress-responsive MTK1/MEKK4 MAPKKK	NM_006705	1078	DNA-damage-inducible
853	3	2	5	3	1372	7089	LOC51141	Homo sapiens insulin induced protein 2 mRNA, complete cds	Homo sapiens insulin induced protein 2 mRNA	AF125392	1394	Insulin
854	3	2	5	4	1339	75313	AKR1B1	Homo sapiens aldo-keto reductase family 1, member B1 (aldose reductase)	The aldo-keto reductase superfamily. cDNAs and deduced amino acid sequences of human aldehyde and aldose reductases	NM_001628	1367	hyperosmotic stress
855	3	2	5	5	1040	158460	CDK5R2	Human cyclin-dependent kinase 5 activator isoform p39i mRNA, complete cds.	An isoform of the neuronal cyclin-dependent kinase 5 (Cdk5) activator	U34051	1186	CellCycle
856	3	2	5	6	960	76118	UCHL1	Homo sapiens ubiquitin carboxyl-terminal esterase L1 (ubiquitin thiolesterase) (UCHL1) mRNA	Molecular cloning of cDNA coding for human PGP 9.5 protein. A novel cytoplasmic marker for neurones and neuroendocrine cells	NM_004181	1014	esterase
857	3	2	5	7	928	194685	TOP3B	Homo sapiens DNA topoisomerase III beta (TOP3b) mRNA, complete cds	One-megabase sequence analysis of the human immunoglobulin lambda gene locus	AF017146	2784	topoiosomerase
858	3	2	5	8	1038	71618	POLR2L	polymerase (RNA) II (DNA directed) polypeptide L (7.6kD)	Six human RNA polymerase subunits functionally substitute for their yeast counterparts	U37690	384	polymerase
859	3	2	5	9	958	89674	DDOST	Human mRNA for KIAA0115 gene; Dolichyl-diphosphooligosaccharide-protein glycosyltransferase	Prediction of the coding sequences of unidentified human genes.III. The coding sequences of 40 new genes (KIAA0081-KIAA0120) deduced by analysis of cDNA clones from human cell line KG-1	D29643	1668	UGT
860	3	2	5	10	926	194679	WISP2	Homo sapiens connective tissue growth factor related protein WISP-2 (WISP2) mRNA, complete cds.	WISP genes are members of the connective tissue growth factor family that are up-regulated in wnt-1-transformed cells and aberrantly expressed in human colon tumors	AF100780	1427	Signal	Wnt
861	3	2	6	1	155	139336	ABCC4	Homo sapiens ABC transporter MOAT-B (MOAT-B) mRNA, complete cds	Isolation of MOAT-B, a widely expressed multidrug resistance-associated protein/canalicular multispecific organic anion transporter-related transporter	AF071202	4231	ABC transporter
862	3	2	6	2	222	25954	IL13RA2	Human interleukin-13 receptor mRNA, complete cds	Identification of a third chain for the murine Il-13 receptor	U70981	1382	Cytokine
863	3	2	6	3	185	250830	ARHGAP6	Homo sapiens GTPase-activating protein 6 isoform 4 (ARHGAP6) mRNA, alternatively spliced, complete cds; Rho GTPase activating protein 6	Functional analysis of ARHGAP6, a novel GTPase-activating protein for RhoA	AF177663	3961	Signal	D4DGI
864	3	2	6	4	153	125856	ABCB7	Homo sapiens ATP binding cassette transporter mRNA, complete cds	Identification of genes expressed in human CD34(+) hematopoietic stem/progenitor cells by expressed sequence tags and efficient full-length cDNA cloning	AF038950	2384	ABC transporter
865	3	2	6	5	746	73797	GNA15	Human G-alpha 16 protein mRNA, complete cds; Guanine nucleotide binding protein (G protein), alpha 15 (Gq class)	G-alpha16, a G protein alpha subunit specifically expressed in hematopoietic cells	M63904	2060	Signal	CXCR4
866	3	2	6	6	139	90093	HSPA4	Human heat shock protein 70 (hsp70) mRNA; Heat shock 70kD protein 4	heat shock protein; heat shock protein 70; major histocompatibility complex class III	L12723	2391	hsp
867	3	2	6	7	107	172631	ITGAM	Integrin, alpha M (complement component receptor 3, alpha; also known as CD11b (p170), macrophage antigen alpha polypeptide)	The human leukocyte adhesion glycoprotein Mac-1 (complement receptor type 3, CD11b) alpha subunit. Cloning, primary structure, and relation to the integrins, von Willebrand factor and factor B	J03925	4740	Signal	monocyte, neutrophil
868	3	2	6	8	744	1422	FGR	Human fgr proto-oncogene encoded p55-c-fgr protein, complete cds.	p55-c-fgr protein; proto-oncogene	M19722	2354	oncogene
869	3	2	6	9	5	25121	CYP46	Homo sapiens cytochrome P450, subfamily 46 (cholesterol24-hydroxylase) (CYP46), mRNA	cDNA cloning of cholesterol 24-hydroxylase, a mediator of cholesterol homeostasis in the brain	NM_006668	2138	P450
870	3	2	6	10	105	180866	IFNGR1	Human interferon-gamma receptor mRNA, complete cds	interferon receptor	J03143	2064	Cytokine, Signal	Th1Th2
871	3	2	7	1	526	73165	IL12RB2	Human Il-12 receptor beta2 mRNA, complete cds	a functional Il-12 receptor complex is composed of two beta type cytokine receptor subunits	U64198	4040	Cytokine, Signal	Th1Th2
872	3	2	7	2	494	327	IL10RA	Human interleukin-10 receptor mRNA, complete cds	Expression cloning and characterization of a human IL-10 receptor	U00672	3632	Cytokine
873	3	2	7	3	560	93207	NF1	Human type 1 neurofibromatosis protein mRNA (NF1); neurofibromin	NF1 GAP-related protein; NF1 gene product; type 1 neurofibromatosis protein	M82814	8959	oncogene
874	3	2	7	4	480	142157	TTF2	transcription termination factor, RNA polymerase II	A human RNA polymerase II transcription termination factor is a SWI2/SNF2 family member	AF073771	3612	polymerase, TF
875	3	2	7	5	448	1880	PRKCH	Human protein kinase C-L (PRKCL) mRNA; Protein kinase C, eta	Isolation and characterization of PKC-L, a new member of the protein kinase C-related gene family specifically expressed in lung, skin, and heart	M55284	2389	Signal	TPO, TCR, PLC, PDGF, EGF, BCR
876	3	2	7	6	558	76391	MX1	Human interferon-induced cellular resistance mediator protein (MxA)mRNA	interferon-induced cellular resistance mediator protein; interferon-inducible protein	M30817	2651	Cytokine
877	3	2	7	7	478	74647	TRA@	Human mRNA for T-cell receptor alpha chain (TCR-alpha).	membrane protein; T-cell receptor; T-cell receptor alpha	X02592	1508	Signal	ThCell, TcCell, TCR
878	3	2	7	8	446	83428	NFKB1	Human nuclear factor kappa-B DNA binding subunit (NF-kappa-B) mRNA, p105	Cloning of the DNA-binding subunit of human nuclear factor kappa-B: The level of its mRNA is strongly regulated by phorbol ester or tumor necrosis factor alpha	M58603	3625	Signal, TF	NFkB, TNFR2, CD40, Blympho, ATM
879	3	2	7	9	224	50924	GATA6	Human transcription factor hGATA-6 mRNA, complete cds	The human GATA-6 gene: structure, chromosomal location, and regulation of expression by tissue-specific and mitogen-responsive signals	U66075	2897	TF
880	3	2	7	10	187	2007	TNFSF6	Human mRNA for Fas ligand, complete cds; FasL	Fas ligand	D38122	1890	Cytokine, Signal	Tcell, Apoptosis, FAS
881	3	2	8	1	992	42712	MAX	H.sapiens max mRNA	Alternative forms of Max as enhancers or suppressors of Myc-ras cotransformation. helix-loop-helix zipper protein	X60287	623	Signal
882	3	2	8	2	912	43505	IKBKG	Homo sapiens IkB kinase gamma subunit (IKK-gamma) mRNA, NLK	IKK-gamma is an essential regulatory subunit of the IkappaB kinase complex	AF074382	1994	Signal	NFkB, Wnt
883	3	2	8	3	880	107911	ABCB6	Homo sapiens clone 24410 ABC transporter mRNA, partial cds	FLI_CDNA	AF070598	1725	ABC transporter
884	3	2	8	4	990	80645	IRF1	Human mRNA for interferon regulatory factor 1	DNA-binding protein; interferon regulatory factor 1; transcription factor	X14454	2035	Cytokine, TF
885	3	2	8	5	910	2942	MST1R	H.sapiens RON mRNA for tyrosine kinase; Macrophage stimulating 1 receptor (c-met-related tyrosine kinase)	met oncogene; receptor protein-tyrosine kinase; RON gene; transmembrane protein	X70040	4541	Signal	MspRON
886	3	2	8	6	878	83004	IL14	Homo sapiens clone 24607 mRNA sequence	FLI_CDNA	AF070546	1477	Cytokine
887	3	2	8	7	608	77917	UCHL3	Human ubiquitin carboxyl-terminal hydrolase (PGP 9.5, UCH-L3) isozyme L3 mRNA	neuron-specific protein; ubiquitin carboxyl-terminal hydrolase	M30496	802	esterase
888	3	2	8	8	528	81874	MGST2	Homo sapiens microsomal glutathione S-transferase 2 (MGST2) mRNA,complete cds	Identification and characterization of a novel human microsomal glutathione S-transferase with leukotriene C4 synthase activity and significant sequence identity to 5-lipoxygenase-activating protein and leukotriene C4 synthase	U77604	589	GST
889	3	2	8	9	496	1165	ATP1AL1	ATPase, Na+/K+ transporting, alpha polypeptide-like 1	Cloning and characterization of the entire cDNA encoded by ATP1AL1--a member of the human Na,K/H,K-ATPase gene family	U02076	3545	ATPase
890	3	2	8	10	1291	250882	BDKRB2	Homo sapiens bradykinin receptor B2	Cloning and pharmacological characterization of a human bradykinin (BK-2) receptor	NM_000623	3733	heart stress
891	3	2	9	1	1441	2681	GAS	Homo sapiens gastrin (GAS)	Molecular cloning of human gastrin cDNA: evidence for evolution of gastrin by gene duplication	NM_000805	470	GH
892	3	2	9	2	1406	9701	GADD45G	Homo sapiens growth arrest and DNA-damage-inducible, gamma (GADD45G)	A family of stress-inducible GADD45-like proteins mediate activation of the stress-responsive MTK1/MEKK4 MAPKKK	NM_006705	1078	DNA-damage-inducible
893	3	2	9	3	1372	7089	LOC51141	Homo sapiens insulin induced protein 2 mRNA, complete cds	Homo sapiens insulin induced protein 2 mRNA	AF125392	1394	Insulin
894	3	2	9	4	1339	75313	AKR1B1	Homo sapiens aldo-keto reductase family 1, member B1 (aldose reductase)	The aldo-keto reductase superfamily. cDNAs and deduced amino acid sequences of human aldehyde and aldose reductases	NM_001628	1367	hyperosmotic stress
895	3	2	9	5	1040	158460	CDK5R2	Human cyclin-dependent kinase 5 activator isoform p39i mRNA, complete cds.	An isoform of the neuronal cyclin-dependent kinase 5 (Cdk5) activator	U34051	1186	CellCycle
896	3	2	9	6	960	76118	UCHL1	Homo sapiens ubiquitin carboxyl-terminal esterase L1 (ubiquitin thiolesterase) (UCHL1) mRNA	Molecular cloning of cDNA coding for human PGP 9.5 protein. A novel cytoplasmic marker for neurones and neuroendocrine cells	NM_004181	1014	esterase
897	3	2	9	7	928	194685	TOP3B	Homo sapiens DNA topoisomerase III beta (TOP3b) mRNA, complete cds	One-megabase sequence analysis of the human immunoglobulin lambda gene locus	AF017146	2784	topoiosomerase
898	3	2	9	8	1038	71618	POLR2L	polymerase (RNA) II (DNA directed) polypeptide L (7.6kD)	Six human RNA polymerase subunits functionally substitute for their yeast counterparts	U37690	384	polymerase
899	3	2	9	9	958	89674	DDOST	Human mRNA for KIAA0115 gene; Dolichyl-diphosphooligosaccharide-protein glycosyltransferase	Prediction of the coding sequences of unidentified human genes.III. The coding sequences of 40 new genes (KIAA0081-KIAA0120) deduced by analysis of cDNA clones from human cell line KG-1	D29643	1668	UGT
900	3	2	9	10	926	194679	WISP2	Homo sapiens connective tissue growth factor related protein WISP-2 (WISP2) mRNA, complete cds.	WISP genes are members of the connective tissue growth factor family that are up-regulated in wnt-1-transformed cells and aberrantly expressed in human colon tumors	AF100780	1427	Signal	Wnt
901	3	3	1	1	885	278242	K-ALPHA-1	human alpha-tubulin mRNA, complete cds	Expression of human alpha-tubulin genes: interspecies conservation of 3' untranslated regions	K00558	1596	Control (HK)
902	3	3	1	2	885	278242	K-ALPHA-1	human alpha-tubulin mRNA, complete cds	Expression of human alpha-tubulin genes: interspecies conservation of 3' untranslated regions	K00558	1596	Control (HK)
903	3	3	1	3	885	278242	K-ALPHA-1	human alpha-tubulin mRNA, complete cds	Expression of human alpha-tubulin genes: interspecies conservation of 3' untranslated regions	K00558	1596	Control (HK)
904	3	3	1	4	885	278242	K-ALPHA-1	human alpha-tubulin mRNA, complete cds	Expression of human alpha-tubulin genes: interspecies conservation of 3' untranslated regions	K00558	1596	Control (HK)
905	3	3	1	5	309	82314	HPRT1	Human hypoxanthine-guanine phosphoribosyltransferase (HPRT) IMP:pyrophosphate phosphoribosyltransferase	complementary DNA; transferase	V00530	1331	Control (HK)
906	3	3	1	6	309	82314	HPRT1	Human hypoxanthine-guanine phosphoribosyltransferase (HPRT) IMP:pyrophosphate phosphoribosyltransferase	complementary DNA; transferase	V00530	1331	Control (HK)
907	3	3	1	7	309	82314	HPRT1	Human hypoxanthine-guanine phosphoribosyltransferase (HPRT) IMP:pyrophosphate phosphoribosyltransferase	complementary DNA; transferase	V00530	1331	Control (HK)
908	3	3	1	8	309	82314	HPRT1	Human hypoxanthine-guanine phosphoribosyltransferase (HPRT) IMP:pyrophosphate phosphoribosyltransferase	complementary DNA; transferase	V00530	1331	Control (HK)
909	3	3	1	9	11257	-	colE1	colE1 plasmid		-	6646	Control (Negative)
910	3	3	1	10	1256	-	phiX174	phiX174 DNA		-	5386	Control (Negative)
911	3	3	2	1	303	77432	EGFR	Human mRNA for precursor of epidermal growth factor receptor	Human epidermal growth factor receptor cDNA sequence and aberrant expression of the amplified gene in A431 epidermoid carcinoma cells	X00588	5532	oncogene, Signal	EGF
912	3	3	2	2	413	79126	GNG10	Human G protein gamma-10 subunit mRNA; Guanine nucleotide binding protein 10	Isolation of cDNA clones encoding eight different human G protein gamma subunits, including three novel forms designated the gamma 4, gamma 10, and gamma 11 subunits	U31383	1194	Signal	CXCR4
913	3	3	2	3	333	89691	UGT2B4	Human mRNA for liver microsomal UDP-glucuronosyltransferase (UDPGT).	transferase; UDP-glucuronosyltransferase	Y00317	2093	UGT
914	3	3	2	4	1267	288953	CRHBP	Human mRNA for corticotropin-releasing factor binding protein (CRF-BP).	corticotropin-releasing factor binding protein	X58022	1248	corticotropin(ACTH)
915	3	3	2	5	367	86958	IFNAR2	H.sapiens mRNA for interferon alpha/beta receptor	interferon alpha/beta receptor	X77722	1296	Cytokine, Signal	IFNA
916	3	3	2	6	287	105929	RPC32	polymerase (RNA) III (DNA directed) (32kD)	Three human RNA polymerase III-specific subunits form a subcomplex with a selective function in specific transcription initiation	U93868	1000	polymerase
917	3	3	2	7	255	799	DTR	Human heparin-binding EGF-like growth factor mRNA (HBEGF); diphtheria toxin receptor (DTR)	heparin-binding EGF-like growth factor	M60278	2360	GF
918	3	3	2	8	365	50612	GNA14	Homo sapiens guanine nucleotide-binding protein 14 (GNA14) mRNA	Genomic organization of the human galpha14 and galphaq genes and mutation analysis in chorea-acanthocytosis (CHAC)	NM_004297	1658	Signal	CXCR4
919	3	3	2	9	285	30541	POLG2	polymerase (DNA directed), gamma 2, accessory subunit	Accessory subunit of mitochondrial DNA polymerase from Drosophila embryos. Cloning, molecular analysis, and association in the native enzyme	U94703	1576	polymerase
920	3	3	2	10	253	758	RASA1	Human GTPase-activating protein ras p21 (RASA) mRNA; GAP	GTPase-activating protein	M23379	4307	Signal	TPO, PDGF, MAPK, Insulin, EGF
921	3	3	3	1	717	85258	CD8A	Homo sapiens T-cell surface protein T8 mRNA	cell surface glycoprotein	M12828	1060	Signal	TcCell
922	3	3	3	2	1250	-	lambda500	Lambda DNA		J02459	496	Control (Spike)
923	3	3	3	3	799	211586	PIK3R2	H.sapiens mRNA for p85 beta subunit of phosphatidyl-inositol-3-kinase, Phosphoinositide-3-kinase, regulatory subunit, polypeptide 2 (p85 beta)	p85 gene; phosphatidylinositol 3-kinase	X80907	3201	Signal	TPO, TCR, PLC, PDGF, NGF, Insulin, IL4, IGF1, FcER, EGF, CXCR4
924	3	3	3	4	671	3128	POLR2H	Human RNA polymerase II subunit (hsRPB8) mRNA; polymerase (RNA) II (DNA directed) polypeptide H	ix human RNA polymerase subunits functionally substitute for their yeast counterparts	U37689	867	polymerase
925	3	3	3	5	639	1197	HSPE1	Human chaperonin 10 mRNA; Heat shock 10kD protein 1	Isolation, sequence analysis, and characterization of a cDNA encoding human chaperonin 10	U07550	538	hsp
926	3	3	3	6	797	82548	MADD	Homo sapiens MAP kinase-activating death domain protein (MADD) mRNA	MADD, a novel death domain protein that interacts with the type 1 TNF receptor and activates MAP kinase activity	U77352	6002	Signal	TNFR1
927	3	3	3	7	669	101	CYP4F2	Human cytochrome P450 4F2 (CYP4F2) mRNA, complete cds	The human liver CYP4F2 cDNA sequence and expression in Baculovirus-infected insect cells	U02388	2368	P450
928	3	3	3	8	637	55099	GAPCENA	rab6 GTPase activating protein (GAP and centrosome-associated)	Characterization of GAPCenA, a GTPase activating protein for Rab6, part of which associates with the centrosome	AJ011679	4566	Gap-junciton
929	3	3	3	9	415	220689	G3BP	Ras-GTPase-activating protein SH3-domain-binding protein	A Ras-GTPase-activating protein SH3-domain-binding protein	U32519	1769	Gap-junciton
930	3	3	3	10	335	183123	NR5A2	Homo sapiens hepatocytic transcription factor (hB1F) mRNA, complete cds	Cloning and characterization of a novel human hepatocyte transcription factor, hB1F, which binds and activates enhancer II of hepatitis B virus	U80251	2482	NR5, TF
931	3	3	4	1	1183	56303	IFNA16	Human leukocyte interferon-alpha mRNA, complete cds, clone pIFN105	interferon	M28585	941	Cytokine, Signal	IFNA
932	3	3	4	2	1103	72241	MAP2K2	Homosapiens ERK activator kinase (MEK2) mRNA	ERK activator kinase; MEK kinase	L11285	1576	Signal	MAPK
933	3	3	4	3	1071	278633	GSTM1	Human glutathione transferase M1B (GST1) mRNA	glutathione S-transferase M1; glutathione transferase; glutathione transferase M1	J03817	1117	GSTM
934	3	3	4	4	1181	199067	ERBB3	Human epidermal growth factor receptor (HER3) mRNA (ERBB-3)	epidermal growth factor receptor	M34309	4975	oncogene
935	3	3	4	5	1101	7636	FES	Human C-fes proto-oncogene	fes cellular oncogene	X52192	2771	oncogene
936	3	3	4	6	1303	81875	GRB10	Homo sapiens growth factor receptor-bound protein 10 (GRB10), mRNA	Second observation of Silver-Russel syndrome in a carrier of a reciprocal translocation with one breakpoint at site 17q25	NM_005311	2504	Insulin
937	3	3	4	7	847	84	IL2RG	Human mRNA for interleukin 2 receptor gamma chain	interleukin 2 receptor; interleukin 2 receptor gamma chain	D11086	1451	Cytokine, Signal	IL4, IL2
938	3	3	4	8	719	31210	BCL3	Human B-cell lymphoma 3-encoded protein (bcl-3) mRNA, complete cds	The candidate proto-oncogene bcl-3 is related to genes implicated in cell lineage determination and cell cycle control	M31732	1813	oncogene, Signal	NFkB
939	3	3	4	9	687	256697	HINT	Homo sapiens protein kinase C inhibitor (PKCI-1) mRNA, Histidine triad nucleotide-binding protein	Characterization of PKCI and comparative studies with FHIT, related members of the HIT protein family	U51004	641	Signal
940	3	3	4	10	845	165843	CSNK2B	Human mRNA for phosvitin/casein kinase II beta subunit	Human phosvitin/casein kinase type II. Molecular cloning and sequencing of full-length cDNA encoding subunit beta	X16312	921	Signal	Wnt, TPO, PDGF, NGF, Insulin, IL6, IL2, IGF1, EPO, EGF
941	3	3	5	1	1439	9305	AGTRL1	Homo sapiens angiotensin receptor-like 1 (AGTRL1)	A human gene that shows identity with the gene encoding the angiotensin receptor is located on chromosome 11	NM_005161	1143	angiotensin
942	3	3	5	2	1405	82535	SLC6A12	Human pephBGT-1 betaine-GABA transporter mRNA; BGT1	Molecular cloning and functional characterization of a GABA/betaine transporter from human kidney; 3 variants 1A,1B,1C	U27699	3410	hyperosmotic stress
943	3	3	5	3	1371	16297	COX17	Homo sapiens COX17 (yeast) homolog, cytochrome c oxidase assembly protein	Isolation of a cDNA encoding the human homolog of COX17, a yeast gene essential for mitochondrial copper recruitment	NM_005694	423	mitcondria & stress
944	3	3	5	4	1338	84883	KIAA0864	Homo sapiens mRNA for KIAA0864 protein, partial cds; IRS-1	Prediction of the coding sequences of unidentified human genes. XII. The complete sequences of 100 new cDNA clones from brain which code for large proteins in vitro	AB020671	4319	Insulin
945	3	3	5	5	246	73792	CR2	Complement component (3d/Epstein Barr virus) receptor 2; CD21	Genomic organization and polymorphisms of the human C3d/Epstein-Barr virus receptor	M26004	3934	Signal	B lympho
946	3	3	5	6	1151	249184	TCF19	Homo sapiens transcription factor 19 (SC1) (TCF19), mRNA	A new growth-regulated complementary DNA with the sequence of a putative trans-activating factor	NM_007109	1080	Signal, TF	Wnt
947	3	3	5	7	1119	100009	CDK3	H.sapiens mRNA cdk3 for serine/threonine protein kinase	cdk3 gene; serine/threonine protein kinase	X66357	1161	CellCycle
948	3	3	5	8	793	91640	NFKBIE	Human I kappa B epsilon (IkBe) mRNA, complete cds	I kappa B epsilon, a novel member of the I kappa B family, controls RelA and cRel NF-kappa B activity	U91616	2067	Signal	NFkB
949	3	3	5	9	1149	131342	SCYA26	Homo sapiens mRNA for CC chemokine eotaxin3;Small inducible cytokine subfamily A (Cys-Cys), member 26	eotaxin3; chemokine eotaxin3; CC chemokine eotaxin3	AB010447	467	Cytokine
950	3	3	5	10	1117	20084	RXRA	Human mRNA for retinoic acid receptor-like protein	receptor; retinoic acid-like receptor; retinoic acid-responsive protein; retinoid X receptor	X52773	1866	RXR
951	3	3	6	1	303	77432	EGFR	Human mRNA for precursor of epidermal growth factor receptor	Human epidermal growth factor receptor cDNA sequence and aberrant expression of the amplified gene in A431 epidermoid carcinoma cells	X00588	5532	oncogene, Signal	EGF
952	3	3	6	2	413	79126	GNG10	Human G protein gamma-10 subunit mRNA; Guanine nucleotide binding protein 10	Isolation of cDNA clones encoding eight different human G protein gamma subunits, including three novel forms designated the gamma 4, gamma 10, and gamma 11 subunits	U31383	1194	Signal	CXCR4
953	3	3	6	3	333	89691	UGT2B4	Human mRNA for liver microsomal UDP-glucuronosyltransferase (UDPGT).	transferase; UDP-glucuronosyltransferase	Y00317	2093	UGT
954	3	3	6	4	1267	288953	CRHBP	Human mRNA for corticotropin-releasing factor binding protein (CRF-BP).	corticotropin-releasing factor binding protein	X58022	1248	corticotropin(ACTH)
955	3	3	6	5	367	86958	IFNAR2	H.sapiens mRNA for interferon alpha/beta receptor	interferon alpha/beta receptor	X77722	1296	Cytokine, Signal	IFNA
956	3	3	6	6	287	105929	RPC32	polymerase (RNA) III (DNA directed) (32kD)	Three human RNA polymerase III-specific subunits form a subcomplex with a selective function in specific transcription initiation	U93868	1000	polymerase
957	3	3	6	7	255	799	DTR	Human heparin-binding EGF-like growth factor mRNA (HBEGF); diphtheria toxin receptor (DTR)	heparin-binding EGF-like growth factor	M60278	2360	GF
958	3	3	6	8	365	50612	GNA14	Homo sapiens guanine nucleotide-binding protein 14 (GNA14) mRNA	Genomic organization of the human galpha14 and galphaq genes and mutation analysis in chorea-acanthocytosis (CHAC)	NM_004297	1658	Signal	CXCR4
959	3	3	6	9	285	30541	POLG2	polymerase (DNA directed), gamma 2, accessory subunit	Accessory subunit of mitochondrial DNA polymerase from Drosophila embryos. Cloning, molecular analysis, and association in the native enzyme	U94703	1576	polymerase
960	3	3	6	10	253	758	RASA1	Human GTPase-activating protein ras p21 (RASA) mRNA; GAP	GTPase-activating protein	M23379	4307	Signal	TPO, PDGF, MAPK, Insulin, EGF
961	3	3	7	1	717	85258	CD8A	Homo sapiens T-cell surface protein T8 mRNA	cell surface glycoprotein	M12828	1060	Signal	TcCell
962	3	3	7	2	1250	-	lambda500	Lambda DNA		J02459	496	Control (Spike)
963	3	3	7	3	799	211586	PIK3R2	H.sapiens mRNA for p85 beta subunit of phosphatidyl-inositol-3-kinase, Phosphoinositide-3-kinase, regulatory subunit, polypeptide 2 (p85 beta)	p85 gene; phosphatidylinositol 3-kinase	X80907	3201	Signal	TPO, TCR, PLC, PDGF, NGF, Insulin, IL4, IGF1, FcER, EGF, CXCR4
964	3	3	7	4	671	3128	POLR2H	Human RNA polymerase II subunit (hsRPB8) mRNA; polymerase (RNA) II (DNA directed) polypeptide H	ix human RNA polymerase subunits functionally substitute for their yeast counterparts	U37689	867	polymerase
965	3	3	7	5	639	1197	HSPE1	Human chaperonin 10 mRNA; Heat shock 10kD protein 1	Isolation, sequence analysis, and characterization of a cDNA encoding human chaperonin 10	U07550	538	hsp
966	3	3	7	6	797	82548	MADD	Homo sapiens MAP kinase-activating death domain protein (MADD) mRNA	MADD, a novel death domain protein that interacts with the type 1 TNF receptor and activates MAP kinase activity	U77352	6002	Signal	TNFR1
967	3	3	7	7	669	101	CYP4F2	Human cytochrome P450 4F2 (CYP4F2) mRNA, complete cds	The human liver CYP4F2 cDNA sequence and expression in Baculovirus-infected insect cells	U02388	2368	P450
968	3	3	7	8	637	55099	GAPCENA	rab6 GTPase activating protein (GAP and centrosome-associated)	Characterization of GAPCenA, a GTPase activating protein for Rab6, part of which associates with the centrosome	AJ011679	4566	Gap-junciton
969	3	3	7	9	415	220689	G3BP	Ras-GTPase-activating protein SH3-domain-binding protein	A Ras-GTPase-activating protein SH3-domain-binding protein	U32519	1769	Gap-junciton
970	3	3	7	10	335	183123	NR5A2	Homo sapiens hepatocytic transcription factor (hB1F) mRNA, complete cds	Cloning and characterization of a novel human hepatocyte transcription factor, hB1F, which binds and activates enhancer II of hepatitis B virus	U80251	2482	NR5, TF
971	3	3	8	1	1183	56303	IFNA16	Human leukocyte interferon-alpha mRNA, complete cds, clone pIFN105	interferon	M28585	941	Cytokine, Signal	IFNA
972	3	3	8	2	1103	72241	MAP2K2	Homosapiens ERK activator kinase (MEK2) mRNA	ERK activator kinase; MEK kinase	L11285	1576	Signal	MAPK
973	3	3	8	3	1071	278633	GSTM1	Human glutathione transferase M1B (GST1) mRNA	glutathione S-transferase M1; glutathione transferase; glutathione transferase M1	J03817	1117	GSTM
974	3	3	8	4	1181	199067	ERBB3	Human epidermal growth factor receptor (HER3) mRNA (ERBB-3)	epidermal growth factor receptor	M34309	4975	oncogene
975	3	3	8	5	1101	7636	FES	Human C-fes proto-oncogene	fes cellular oncogene	X52192	2771	oncogene
976	3	3	8	6	1303	81875	GRB10	Homo sapiens growth factor receptor-bound protein 10 (GRB10), mRNA	Second observation of Silver-Russel syndrome in a carrier of a reciprocal translocation with one breakpoint at site 17q25	NM_005311	2504	Insulin
977	3	3	8	7	847	84	IL2RG	Human mRNA for interleukin 2 receptor gamma chain	interleukin 2 receptor; interleukin 2 receptor gamma chain	D11086	1451	Cytokine, Signal	IL4, IL2
978	3	3	8	8	719	31210	BCL3	Human B-cell lymphoma 3-encoded protein (bcl-3) mRNA, complete cds	The candidate proto-oncogene bcl-3 is related to genes implicated in cell lineage determination and cell cycle control	M31732	1813	oncogene, Signal	NFkB
979	3	3	8	9	687	256697	HINT	Homo sapiens protein kinase C inhibitor (PKCI-1) mRNA, Histidine triad nucleotide-binding protein	Characterization of PKCI and comparative studies with FHIT, related members of the HIT protein family	U51004	641	Signal
980	3	3	8	10	845	165843	CSNK2B	Human mRNA for phosvitin/casein kinase II beta subunit	Human phosvitin/casein kinase type II. Molecular cloning and sequencing of full-length cDNA encoding subunit beta	X16312	921	Signal	Wnt, TPO, PDGF, NGF, Insulin, IL6, IL2, IGF1, EPO, EGF
981	3	3	9	1	1439	9305	AGTRL1	Homo sapiens angiotensin receptor-like 1 (AGTRL1)	A human gene that shows identity with the gene encoding the angiotensin receptor is located on chromosome 11	NM_005161	1143	angiotensin
982	3	3	9	2	1405	82535	SLC6A12	Human pephBGT-1 betaine-GABA transporter mRNA; BGT1	Molecular cloning and functional characterization of a GABA/betaine transporter from human kidney; 3 variants 1A,1B,1C	U27699	3410	hyperosmotic stress
983	3	3	9	3	1371	16297	COX17	Homo sapiens COX17 (yeast) homolog, cytochrome c oxidase assembly protein	Isolation of a cDNA encoding the human homolog of COX17, a yeast gene essential for mitochondrial copper recruitment	NM_005694	423	mitcondria & stress
984	3	3	9	4	1338	84883	KIAA0864	Homo sapiens mRNA for KIAA0864 protein, partial cds; IRS-1	Prediction of the coding sequences of unidentified human genes. XII. The complete sequences of 100 new cDNA clones from brain which code for large proteins in vitro	AB020671	4319	Insulin
985	3	3	9	5	246	73792	CR2	Complement component (3d/Epstein Barr virus) receptor 2; CD21	Genomic organization and polymorphisms of the human C3d/Epstein-Barr virus receptor	M26004	3934	Signal	B lympho
986	3	3	9	6	1151	249184	TCF19	Homo sapiens transcription factor 19 (SC1) (TCF19), mRNA	A new growth-regulated complementary DNA with the sequence of a putative trans-activating factor	NM_007109	1080	Signal, TF	Wnt
987	3	3	9	7	1119	100009	CDK3	H.sapiens mRNA cdk3 for serine/threonine protein kinase	cdk3 gene; serine/threonine protein kinase	X66357	1161	CellCycle
988	3	3	9	8	793	91640	NFKBIE	Human I kappa B epsilon (IkBe) mRNA, complete cds	I kappa B epsilon, a novel member of the I kappa B family, controls RelA and cRel NF-kappa B activity	U91616	2067	Signal	NFkB
989	3	3	9	9	1149	131342	SCYA26	Homo sapiens mRNA for CC chemokine eotaxin3;Small inducible cytokine subfamily A (Cys-Cys), member 26	eotaxin3; chemokine eotaxin3; CC chemokine eotaxin3	AB010447	467	Cytokine
990	3	3	9	10	1117	20084	RXRA	Human mRNA for retinoic acid receptor-like protein	receptor; retinoic acid-like receptor; retinoic acid-responsive protein; retinoid X receptor	X52773	1866	RXR
991	3	4	1	1	860	169476	GAPD	liver glyceraldehyde 3-phosphate dehydrogenase (GAPDH)	dehydrogenase; glyceraldehyde-3-phosphate dehydrogenase	X01677	1272	Control (HK)
992	3	4	1	2	860	169476	GAPD	liver glyceraldehyde 3-phosphate dehydrogenase (GAPDH)	dehydrogenase; glyceraldehyde-3-phosphate dehydrogenase	X01677	1272	Control (HK)
993	3	4	1	3	860	169476	GAPD	liver glyceraldehyde 3-phosphate dehydrogenase (GAPDH)	dehydrogenase; glyceraldehyde-3-phosphate dehydrogenase	X01677	1272	Control (HK)
994	3	4	1	4	860	169476	GAPD	liver glyceraldehyde 3-phosphate dehydrogenase (GAPDH)	dehydrogenase; glyceraldehyde-3-phosphate dehydrogenase	X01677	1272	Control (HK)
995	3	4	1	5	583	180952	ACTB	cytoplasmic beta-actin (ACTB)	actin; beta-actin	X00351	1761	Control (HK)
996	3	4	1	6	583	180952	ACTB	cytoplasmic beta-actin (ACTB)	actin; beta-actin	X00351	1761	Control (HK)
997	3	4	1	7	583	180952	ACTB	cytoplasmic beta-actin (ACTB)	actin; beta-actin	X00351	1761	Control (HK)
998	3	4	1	8	583	180952	ACTB	cytoplasmic beta-actin (ACTB)	actin; beta-actin	X00351	1761	Control (HK)
999	3	4	1	9	11257	-	colE1	colE1 plasmid		-	6646	Control (Negative)
1000	3	4	1	10	1256	-	phiX174	phiX174 DNA		-	5386	Control (Negative)
1001	3	4	2	1	154	90336	ATP6J	ATPase, H+ transporting, lysosomal (vacuolar proton pump), member J	Identification of genes expressed in human CD34(+) hematopoietic stem/progenitor cells by expressed sequence tags and efficient full-length cDNA cloning	AF038954	1078	ATPase
1002	3	4	2	2	221	82483	MADH2	Human mad protein homolog (hMAD-2) mRNA; JV18-1.MADR2 OR SMAD2	Receptor-associated Mad homologues synergize as effectors of the TGF-beta response	U68018	2041	Signal, TF	TGFbeta
1003	3	4	2	3	184	846	IL8RB	Homo sapiens interleukin 8 receptor beta (IL8RB) mRNA, complete cds	interleukin 8 receptor beta	L19593	2856	Cytokine
1004	3	4	2	4	152	70604	KIAA0611	ATPase type IV, phospholipid-transporting (P-type),(putative)	Prediction of the coding sequences of unidentified human genes. X. The complete sequences of 100 new cDNA clones from brain which can code for large proteins in vitro	AB014511	7176	ATPase
1005	3	4	2	5	745	1432	PRKCSH	Human 80K-H protein (kinase C substrate) mRNA; Protein kinase C substrate 80K-H	80K-H protein; phosphoprotein	J03075	2056	Signal	TPO, TCR, PLC, PDGF, EGF, BCR
1006	3	4	2	6	138	431	BMI1	Human prot-oncogene (BMI-1) mRNA, complete cds	prot-oncogene	L13689	3203	oncogene
1007	3	4	2	7	106	72927	IL7	Human interleukin 7 (IL-7) mRNA, complete cds	interleukin; interleukin 7	J04156	1589	Cytokine
1008	3	4	2	8	743	748	FGFR1	Human fibroblast growth factor (FGF) receptor-1 mRNA	FGF receptor-1; fibroblast growth factor receptor; transmembrane glycoprotein; tyrosine kinase	M34641	3343	GF
1009	3	4	2	9	136	122752	TAF2B	TATA box binding protein (TBP)-associated factor, RNA polymerase II, B, 150kD	Novel cofactors and TFIIA mediate functional core promoter selectivity by the human TAFII150-containing TFIID complex	AF040701	3816	polymerase, TF
1010	3	4	2	10	104	1513	IFNAR1	Human interferon-alpha receptor (HuIFN-alpha-Rec) mRNA, complete cds	interferon-alpha receptor	J03171	2755	Cytokine, Signal	IFNG, IFNA
1011	3	4	3	1	525	267871	ATP6N1A	ATPase, H+ transporting, lysosomal (vacuolar proton pump) non-catalytic accessory protein 1A (110/116kD)	Molecular cloning of the human 115 kD subunit of the vacuolar type H+ ATPase	U73006	3033	ATPase
1012	3	4	3	2	493	177559	IFNGR2	Human clone pSK1 interferon gamma receptor accessory factor-1 (AF-1) mRNA, complete cds	Identification and sequence of an accessory factor required for activation of the human interferon gamma receptor	U05875	2214	Cytokine, Signal	Th1Th2, IFNG
1013	3	4	3	3	559	92137	MYCL1	Human L-myc protein gene (MYCL1); gene only	short 2036 long 3254	M19720	2036	oncogene
1014	3	4	3	4	479	2259	CD3G	Human mRNA for T-cell receptor T3 gamma polypeptide, RON alpha	Primary structure of the T3 gamma subunit of the T3/T cell antigen receptor complex deduced from cDNA sequences: evolution of the T3 gamma and delta subunits	X04145	822	Signal	ThCell, TcCell, TCR, MspRON
1015	3	4	3	5	447	78146	PECAM1	Platelet/endothelial cell adhesion molecule (CD31 antigen), neutrophil; CD31	PECAM-1 (CD31) cloning and relation to adhesion molecules of the immunoglobulin gene superfamily	M28526	2557	Signal	monocyte, neutrophil
1016	3	4	3	6	557	80887	LYN	Human lyn mRNA encoding a tyrosine kinase; V-yes-1 Yamaguchi sarcoma viral related oncogene homolog	protein kinase; tyrosine kinase	M16038	2298	oncogene, Signal	FcER, BCR
1017	3	4	3	7	477	90786	ABCC3	Homo sapiens canalicular multispecific organic anion transporter 2 (CMOAT2) mRNA, complete cds	Isolation of a novel human canalicular multispecific organic anion transporter, cMOAT2/MRP3, and its expression in cisplatin resistant cancer cells with decreased ATP-dependent drug transport	AF083552	5117	ABC transporter
1018	3	4	3	8	1276	75294	CRH	Homo sapiens corticotropin releasing hormone (CRH), mRNA.	Isolation and sequence analysis of the human corticotropin-releasing factor precursor gene	NM_000756	1279	corticotropin(ACTH)
1019	3	4	3	9	223	146847	TANK	Human TRAF family member-associated NF-kB activator TANK mRNA, I-TRAF	Tumor necrosis factor receptor associated factor 2 is a mediator of NF-kappa B activation by latent infection membrane protein 1, the Epstein-Barr virus transforming protein	U63830	1559	Signal	NFkB, TNFR2
1020	3	4	3	10	186	143460	PRKCN	Homo sapiens EPK2 mRNA for serine/threonine kinase; Protein kinase C, nu	PKCnu, a new member of the protein kinase C family, composes a fourth subfamily with PKCmu	AB015982	5792	Signal	TPO, TCR, PLC, PDGF, EGF, BCR
1021	3	4	4	1	991	29385	AFG3L2	AFG3 (ATPase family gene 3, yeast)-like 2	Identification and characterization of AFG3L2, a novel paraplegin-related gene	NM_006796	2963	ATPase
1022	3	4	4	2	911	171880	POLR2A	polymerase (RNA) II (DNA directed) polypeptide A (220kD); H.sapiens mRNA for RNA polymerase II largest subunit	The human gene encoding the largest subunit of RNA polymerase II	X63564	6732	polymerase
1023	3	4	4	3	879	155553	HNK-1ST	Homo sapiens clone 24570 HNK-1 sulfotransferase mRNA	FLI_CDNA	AF070594	2548	sulfotransferase
1024	3	4	4	4	1302	180069	NRF1	Homo sapiens nuclear respiratory factor 1 (NRF1)	A key transcription factor for eukaryotic initiation factor-2 alpha is strongly homologous to developmental transcription factors and may link metabolic genes to cellular growth and development	NM_005011	3387	mitcondria & stress
1025	3	4	4	5	909	158164	ABCB2	H.sapiens RING4 cDNA	Sequences encoded in the class II region of the MHC related to the 'ABC' superfamily of transporters	X57522	2824	ABC transporter
1026	3	4	4	6	877	250758	PSMC3	Proteasome (prosome, macropain) 26S subunit, ATPase, 3	A cDNA corresponding to a protein that interacts with the human immunodeficiency virus Tat transactivator	M34079	1341	ATPase
1027	3	4	4	7	607	101047	TCF3	Human transcription factor (E2A) mRNA, complete cds	A new homeobox gene contributes the DNA binding domain of the t(1;19) translocation protein in pre-B ALL	M31523	4396	Signal, TF	Wnt
1028	3	4	4	8	527	90957	TRAF6	Human TNF receptor associated factor 6 (TRAF6) mRNA, complete cds	TRAF6 is a signal transducer for interleukin-1	U78798	2264	Cytokine, Signal	CD40
1029	3	4	4	9	495	170263	TP53BP1	Human clone 53BP1 p53-binding protein mRNA, partial cds.	Two cellular proteins that bind to wild-type but not mutant p53	U09477	3260	Supressor
1030	3	4	4	10	605	97624	HSF2BP	Homo sapiens mRNA for HSF2BP; Heat shock transcription factor 2 binding protein	Novel testis-specific protein that interacts with heat shock factor 2	AB007131	1916	hsp, TF
1031	3	4	5	1	1438	113602	SLC1A6	Homo sapiens solute carrier family 1 (high affinity aspartate/glutamate transporter), member 6	An excitatory amino-acid transporter with properties of a ligand-gated chloride channel	NM_005071	1719	hyperosmotic stress
1032	3	4	5	2	1404	120360	PLA2G6	Homo sapiens phospholipase A2, group VI (cytosolic, calcium-independent) (PLA2G6)	A novel cytosolic calcium-independent phospholipase A2 contains eight ankyrin motifs	NM_003560	3240	Insulin
1033	3	4	5	3	1370	313	SPP1	Homo sapiens secreted phosphoprotein 1 (osteopontin, bone sialoprotein I, early T-lymphocyte activation 1) (SPP1)	The cDNA and derived amino acid sequence for human osteopontin	NM_000582	1524	glucocorticoids (Cortisol)
1034	3	4	5	4	1337	177781	SOD2	Human mRNA for manganese superoxide dismutase; Superoxide dismutase 2, mitochondrial	Isolation of cDNAs encoding human manganese superoxide dismutase	X07834	1026	SOD
1035	3	4	5	5	1039	26550	RXRG	Human retinoid X receptor-gamma mRNA, complete cds	Cloning and characterization of the human retinoid X receptor (RXR)-gamma isoform of retinoid receptors	U38480	1594	RXR
1036	3	4	5	6	959	142258	STAT3	Homo sapiens DNA-binding protein (APRF) mRNA, complete cds	APRF DNA-binding protein; binding protein; transcription factor	L29277	2787	Signal, TF	TPO, PDGF, IL6, EGF
1037	3	4	5	7	927	121487	E2F2	Homo sapiens transcription factor E2F-2 mRNA, complete cds (clone 9).	transcription factor; transcription factor E2F	L22846	1766	TF
1038	3	4	5	8	1037	37135	CRYBB1	Human beta B1-crystallin mRNA	The sequence of human betaB1-crystallin cDNA allows mass spectrometric detection of betaB1 protein missing portions of its N-terminal extension	U35340	923	sulfotransferase
1039	3	4	5	9	957	129780	TNFRSF4	H.sapiens mRNA for OX40 homologue	The human OX40 homolog: cDNA structure, expression and chromosomal assignment of the ACT35 antigen	X75962	1373	Ｃｙｔｏｋｉｎｅ
1040	3	4	5	10	925	198249	GJB5	gap junction protein, beta 5 (connexin 31.1)	Mutations in the human connexin gene GJB3 cause erythrokeratodermia variabilis	AF099731	1810	Gap-junciton
1041	3	4	6	1	154	90336	ATP6J	ATPase, H+ transporting, lysosomal (vacuolar proton pump), member J	Identification of genes expressed in human CD34(+) hematopoietic stem/progenitor cells by expressed sequence tags and efficient full-length cDNA cloning	AF038954	1078	ATPase
1042	3	4	6	2	221	82483	MADH2	Human mad protein homolog (hMAD-2) mRNA; JV18-1.MADR2 OR SMAD2	Receptor-associated Mad homologues synergize as effectors of the TGF-beta response	U68018	2041	Signal, TF	TGFbeta
1043	3	4	6	3	184	846	IL8RB	Homo sapiens interleukin 8 receptor beta (IL8RB) mRNA, complete cds	interleukin 8 receptor beta	L19593	2856	Cytokine
1044	3	4	6	4	152	70604	KIAA0611	ATPase type IV, phospholipid-transporting (P-type),(putative)	Prediction of the coding sequences of unidentified human genes. X. The complete sequences of 100 new cDNA clones from brain which can code for large proteins in vitro	AB014511	7176	ATPase
1045	3	4	6	5	745	1432	PRKCSH	Human 80K-H protein (kinase C substrate) mRNA; Protein kinase C substrate 80K-H	80K-H protein; phosphoprotein	J03075	2056	Signal	TPO, TCR, PLC, PDGF, EGF, BCR
1046	3	4	6	6	138	431	BMI1	Human prot-oncogene (BMI-1) mRNA, complete cds	prot-oncogene	L13689	3203	oncogene
1047	3	4	6	7	106	72927	IL7	Human interleukin 7 (IL-7) mRNA, complete cds	interleukin; interleukin 7	J04156	1589	Cytokine
1048	3	4	6	8	743	748	FGFR1	Human fibroblast growth factor (FGF) receptor-1 mRNA	FGF receptor-1; fibroblast growth factor receptor; transmembrane glycoprotein; tyrosine kinase	M34641	3343	GF
1049	3	4	6	9	136	122752	TAF2B	TATA box binding protein (TBP)-associated factor, RNA polymerase II, B, 150kD	Novel cofactors and TFIIA mediate functional core promoter selectivity by the human TAFII150-containing TFIID complex	AF040701	3816	polymerase, TF
1050	3	4	6	10	104	1513	IFNAR1	Human interferon-alpha receptor (HuIFN-alpha-Rec) mRNA, complete cds	interferon-alpha receptor	J03171	2755	Cytokine, Signal	IFNG, IFNA
1051	3	4	7	1	525	267871	ATP6N1A	ATPase, H+ transporting, lysosomal (vacuolar proton pump) non-catalytic accessory protein 1A (110/116kD)	Molecular cloning of the human 115 kD subunit of the vacuolar type H+ ATPase	U73006	3033	ATPase
1052	3	4	7	2	493	177559	IFNGR2	Human clone pSK1 interferon gamma receptor accessory factor-1 (AF-1) mRNA, complete cds	Identification and sequence of an accessory factor required for activation of the human interferon gamma receptor	U05875	2214	Cytokine, Signal	Th1Th2, IFNG
1053	3	4	7	3	559	92137	MYCL1	Human L-myc protein gene (MYCL1); gene only	short 2036 long 3254	M19720	2036	oncogene
1054	3	4	7	4	479	2259	CD3G	Human mRNA for T-cell receptor T3 gamma polypeptide, RON alpha	Primary structure of the T3 gamma subunit of the T3/T cell antigen receptor complex deduced from cDNA sequences: evolution of the T3 gamma and delta subunits	X04145	822	Signal	ThCell, TcCell, TCR, MspRON
1055	3	4	7	5	447	78146	PECAM1	Platelet/endothelial cell adhesion molecule (CD31 antigen), neutrophil; CD31	PECAM-1 (CD31) cloning and relation to adhesion molecules of the immunoglobulin gene superfamily	M28526	2557	Signal	monocyte, neutrophil
1056	3	4	7	6	557	80887	LYN	Human lyn mRNA encoding a tyrosine kinase; V-yes-1 Yamaguchi sarcoma viral related oncogene homolog	protein kinase; tyrosine kinase	M16038	2298	oncogene, Signal	FcER, BCR
1057	3	4	7	7	477	90786	ABCC3	Homo sapiens canalicular multispecific organic anion transporter 2 (CMOAT2) mRNA, complete cds	Isolation of a novel human canalicular multispecific organic anion transporter, cMOAT2/MRP3, and its expression in cisplatin resistant cancer cells with decreased ATP-dependent drug transport	AF083552	5117	ABC transporter
1058	3	4	7	8	1276	75294	CRH	Homo sapiens corticotropin releasing hormone (CRH), mRNA.	Isolation and sequence analysis of the human corticotropin-releasing factor precursor gene	NM_000756	1279	corticotropin(ACTH)
1059	3	4	7	9	223	146847	TANK	Human TRAF family member-associated NF-kB activator TANK mRNA, I-TRAF	Tumor necrosis factor receptor associated factor 2 is a mediator of NF-kappa B activation by latent infection membrane protein 1, the Epstein-Barr virus transforming protein	U63830	1559	Signal	NFkB, TNFR2
1060	3	4	7	10	186	143460	PRKCN	Homo sapiens EPK2 mRNA for serine/threonine kinase; Protein kinase C, nu	PKCnu, a new member of the protein kinase C family, composes a fourth subfamily with PKCmu	AB015982	5792	Signal	TPO, TCR, PLC, PDGF, EGF, BCR
1061	3	4	8	1	991	29385	AFG3L2	AFG3 (ATPase family gene 3, yeast)-like 2	Identification and characterization of AFG3L2, a novel paraplegin-related gene	NM_006796	2963	ATPase
1062	3	4	8	2	911	171880	POLR2A	polymerase (RNA) II (DNA directed) polypeptide A (220kD); H.sapiens mRNA for RNA polymerase II largest subunit	The human gene encoding the largest subunit of RNA polymerase II	X63564	6732	polymerase
1063	3	4	8	3	879	155553	HNK-1ST	Homo sapiens clone 24570 HNK-1 sulfotransferase mRNA	FLI_CDNA	AF070594	2548	sulfotransferase
1064	3	4	8	4	1302	180069	NRF1	Homo sapiens nuclear respiratory factor 1 (NRF1)	A key transcription factor for eukaryotic initiation factor-2 alpha is strongly homologous to developmental transcription factors and may link metabolic genes to cellular growth and development	NM_005011	3387	mitcondria & stress
1065	3	4	8	5	909	158164	ABCB2	H.sapiens RING4 cDNA	Sequences encoded in the class II region of the MHC related to the 'ABC' superfamily of transporters	X57522	2824	ABC transporter
1066	3	4	8	6	877	250758	PSMC3	Proteasome (prosome, macropain) 26S subunit, ATPase, 3	A cDNA corresponding to a protein that interacts with the human immunodeficiency virus Tat transactivator	M34079	1341	ATPase
1067	3	4	8	7	607	101047	TCF3	Human transcription factor (E2A) mRNA, complete cds	A new homeobox gene contributes the DNA binding domain of the t(1;19) translocation protein in pre-B ALL	M31523	4396	Signal, TF	Wnt
1068	3	4	8	8	527	90957	TRAF6	Human TNF receptor associated factor 6 (TRAF6) mRNA, complete cds	TRAF6 is a signal transducer for interleukin-1	U78798	2264	Cytokine, Signal	CD40
1069	3	4	8	9	495	170263	TP53BP1	Human clone 53BP1 p53-binding protein mRNA, partial cds.	Two cellular proteins that bind to wild-type but not mutant p53	U09477	3260	Supressor
1070	3	4	8	10	605	97624	HSF2BP	Homo sapiens mRNA for HSF2BP; Heat shock transcription factor 2 binding protein	Novel testis-specific protein that interacts with heat shock factor 2	AB007131	1916	hsp, TF
1071	3	4	9	1	1438	113602	SLC1A6	Homo sapiens solute carrier family 1 (high affinity aspartate/glutamate transporter), member 6	An excitatory amino-acid transporter with properties of a ligand-gated chloride channel	NM_005071	1719	hyperosmotic stress
1072	3	4	9	2	1404	120360	PLA2G6	Homo sapiens phospholipase A2, group VI (cytosolic, calcium-independent) (PLA2G6)	A novel cytosolic calcium-independent phospholipase A2 contains eight ankyrin motifs	NM_003560	3240	Insulin
1073	3	4	9	3	1370	313	SPP1	Homo sapiens secreted phosphoprotein 1 (osteopontin, bone sialoprotein I, early T-lymphocyte activation 1) (SPP1)	The cDNA and derived amino acid sequence for human osteopontin	NM_000582	1524	glucocorticoids (Cortisol)
1074	3	4	9	4	1337	177781	SOD2	Human mRNA for manganese superoxide dismutase; Superoxide dismutase 2, mitochondrial	Isolation of cDNAs encoding human manganese superoxide dismutase	X07834	1026	SOD
1075	3	4	9	5	1039	26550	RXRG	Human retinoid X receptor-gamma mRNA, complete cds	Cloning and characterization of the human retinoid X receptor (RXR)-gamma isoform of retinoid receptors	U38480	1594	RXR
1076	3	4	9	6	959	142258	STAT3	Homo sapiens DNA-binding protein (APRF) mRNA, complete cds	APRF DNA-binding protein; binding protein; transcription factor	L29277	2787	Signal, TF	TPO, PDGF, IL6, EGF
1077	3	4	9	7	927	121487	E2F2	Homo sapiens transcription factor E2F-2 mRNA, complete cds (clone 9).	transcription factor; transcription factor E2F	L22846	1766	TF
1078	3	4	9	8	1037	37135	CRYBB1	Human beta B1-crystallin mRNA	The sequence of human betaB1-crystallin cDNA allows mass spectrometric detection of betaB1 protein missing portions of its N-terminal extension	U35340	923	sulfotransferase
1079	3	4	9	9	957	129780	TNFRSF4	H.sapiens mRNA for OX40 homologue	The human OX40 homolog: cDNA structure, expression and chromosomal assignment of the ACT35 antigen	X75962	1373	Ｃｙｔｏｋｉｎｅ
1080	3	4	9	10	925	198249	GJB5	gap junction protein, beta 5 (connexin 31.1)	Mutations in the human connexin gene GJB3 cause erythrokeratodermia variabilis	AF099731	1810	Gap-junciton
1081	4	1	1	1	885	278242	K-ALPHA-1	human alpha-tubulin mRNA, complete cds	Expression of human alpha-tubulin genes: interspecies conservation of 3' untranslated regions	K00558	1596	Control (HK)
1082	4	1	1	2	885	278242	K-ALPHA-1	human alpha-tubulin mRNA, complete cds	Expression of human alpha-tubulin genes: interspecies conservation of 3' untranslated regions	K00558	1596	Control (HK)
1083	4	1	1	3	885	278242	K-ALPHA-1	human alpha-tubulin mRNA, complete cds	Expression of human alpha-tubulin genes: interspecies conservation of 3' untranslated regions	K00558	1596	Control (HK)
1084	4	1	1	4	885	278242	K-ALPHA-1	human alpha-tubulin mRNA, complete cds	Expression of human alpha-tubulin genes: interspecies conservation of 3' untranslated regions	K00558	1596	Control (HK)
1085	4	1	1	5	309	82314	HPRT1	Human hypoxanthine-guanine phosphoribosyltransferase (HPRT) IMP:pyrophosphate phosphoribosyltransferase	complementary DNA; transferase	V00530	1331	Control (HK)
1086	4	1	1	6	309	82314	HPRT1	Human hypoxanthine-guanine phosphoribosyltransferase (HPRT) IMP:pyrophosphate phosphoribosyltransferase	complementary DNA; transferase	V00530	1331	Control (HK)
1087	4	1	1	7	309	82314	HPRT1	Human hypoxanthine-guanine phosphoribosyltransferase (HPRT) IMP:pyrophosphate phosphoribosyltransferase	complementary DNA; transferase	V00530	1331	Control (HK)
1088	4	1	1	8	309	82314	HPRT1	Human hypoxanthine-guanine phosphoribosyltransferase (HPRT) IMP:pyrophosphate phosphoribosyltransferase	complementary DNA; transferase	V00530	1331	Control (HK)
1089	4	1	1	9	11257	-	colE1	colE1 plasmid		-	6646	Control (Negative)
1090	4	1	1	10	1256	-	phiX174	phiX174 DNA		-	5386	Control (Negative)
1091	4	1	2	1	308	215595	GNB1	Human liver mRNA for beta-subunit signal transducing proteins Gs/Gi (beta-G); Guanine nucleotide binding protein (G protein), beta polypeptide 1	G protein; signal transducing protein; unidentified reading frame	X04526	3088	Signal	CXCR4
1092	4	1	2	2	418	278741	UGT1A8	Human UDP-glucuronosyltransferase (UGT1H), exon 1	Extension of UGT1 Locus	U42604	1244	UGT
1093	4	1	2	3	338	44313	REL	H.sapiens rel proto-oncogene mRNA	A human rel proto-oncogene cDNA containing an Alu fragment as a potential coding exon	X75042	2337	oncogene
1094	4	1	2	4	306	897	FCER1A	Human mRNA for high affinity IgE receptor alpha-subunit (FcERI); Fc fragment of IgE, high affinity I, receptor for; alpha polypeptide	FcERI gene; IgE receptor alpha-subunit	X06948	1198	Signal	FcER
1095	4	1	2	5	372	78941	MERTK	Human cellular proto-oncogene (c-mer) tyrosine kinase mRNA	proto-oncogene; tyrosine-kinase; receptor	U08023	3608	oncogene
1096	4	1	2	6	292	2474	TLR1	Homo sapiens Toll-like receptor 1 (TLR1) mRNA, complete cds	A family of human receptors structurally related to Drosophila Toll	U88540	2366	Signal	NFkB
1097	4	1	2	7	260	82112	IL1R1	Human interleukin 1 receptor mRNA, complete cds	interleukin receptor	M27492	4910	Cytokine, Signal	NFkB
1098	4	1	2	8	370	154654	CYP1B1	Human dioxin-inducible cytochrome P450 (CYP1B1) mRNA, complete cds	Complete cDNA sequence of a human dioxin-inducible mRNA identifies a new gene subfamily of cytochrome P450 that maps to chromosome 2	U03688	5102	P450
1099	4	1	2	9	290	21486	STAT1	Homo sapiens transcription factor ISGF-3 mRNA, complete cds	transcription factor	M97935	4003	Signal, TF	TPO, PDGF, IFNG, IFNA, EGF
1100	4	1	2	10	258	79037	HSPD1	Heat shock 60kD protein 1 (chaperonin)	Human chaperonin (HSP60) mRNA, complete cds	M34664	2202	hsp
1101	4	1	3	1	722	299	CD8B1	Human T lymphocyte surface glycoprotein (CD8-beta) mRNA, complete cds	CD8 antigen; T lymphocyte surface glycoprotein	M36712	1397	Signal	TcCell
1102	4	1	3	2	690	10237	ABCG1	Human white homolog (white) mRNA, complete cds	Isolation and characterization of a mammalian homolog of the Drosophila white gene	U34919	2745	ABC transporter
1103	4	1	3	3	1286	194693	SLC7A7	Homo sapiens solute carrier family 7 (cationic amino acid transporter, y+ system), member 7	Lysinuric protein intolerance (LPI) gene maps to the long arm of chromosome 14	NM_003982	2245	hyperosmotic stress
1104	4	1	3	4	676	78865	TAF2E	TATA box binding protein (TBP)-associated factor, RNA polymerase II, E, 70/85kD	Evolutionary conservation of human TATA-binding-polypeptide-associated factors TAFII31 and TAFII80 and interactions of TAFII80 with other TAFs and with general transcription factors	U31659	2510	polymerase, TF
1105	4	1	3	5	644	183434	APT6M8	ATPase, H+ transporting, lysosomal (vacuolar proton pump) membrane sector associated protein M8-9	ATPase	NM_005765	622	ATPase
1106	4	1	3	6	802	26403	GSTZ1	Human glutathione transferase Zeta 1 (GSTZ1) mRNA, complete cds.	Zeta, a novel class of glutathione transferases in a range of species from plants to humans	U86529	1155	GST
1107	4	1	3	7	44	244613	STAT5B	Human signal transducer and activator of transcription Stat5B mRNA, complete cds	Reconstitution of interleukin-2-induced Stat5A and Stat5B DNA binding activity in COS-7 cells	U47686	2782	TF
1108	4	1	3	8	642	8786	CHST2	Homo sapiens carbohydrate (N-acetylglucosamine-6-O) sulfotransferase 2 (CHST2)	Human N-acetylglucosamine-6-O-sulfotransferase involved in the biosynthesis of 6-sulfo sialyl Lewis X: molecular cloning, chromosomal mapping, and expression in various organs and tumor cells	NM_004267	2393	sulfotransferase
1109	4	1	3	9	420	75263	API1	Human inhibitor of apoptosis protein 2 mRNA; Apoptosis inhibitor 1	Suppression of apoptosis in mammalian cells by NAIP and a related family of IAP genes	U45879	2608	Appoptosis, Signal	TNFR1, NFkB
1110	4	1	3	10	340	172405	CDC27	Human homologue of S. pombe nuc2+ and A. nidulans bimA; Cell division cycle 27	Linking yeast genetics to mammalian genomes: identification and mapping of the human homolog of CDC27 via the expressed sequence tag database	U00001	2592	CellCycle
1111	4	1	4	1	1188	272493	SCYA15	Homo sapiens MIP-1 delta mRNA; Small inducible cytokine subfamily A (Cys-Cys), member 15	Molecular cloning and characterization of a new CC chemokine MIP-1 delta	AF031587	481	Cytokine
1112	4	1	4	2	1108	76067	HSPB1	Human mRNA for heat shock protein HSP27; Heat shock 27kD protein 1	heat shock protein; heat shock protein 27	X54079	789	hsp
1113	4	1	4	3	1076	274313	IGFBP6	Human insulin-like growth factor binding protein 6 (IGFBP6) mRNA, complete cds	insulin-like growth factor binding protein	M62402	952	GF
1114	4	1	4	4	1186	97203	SCYA22	Human macrophage-derived chemokine precursor (MDC) mRNA; Small inducible cytokine subfamily A (Cys-Cys), member 22	Human macrophage-derived chemokine (MDC), a novel chemoattractant for monocytes, monocyte-derived dendritic cells, and natural killer cells	U83171	2923	Cytokine
1115	4	1	4	5	1106	226795	GSTP1	Human mRNA for class Pi glutathione S-transferase	glutathione S-transferase	X06547	714	GSTP
1116	4	1	4	6	1074	1702	IL9R	Human interleukin 9 receptor mRNA, complete cds.	interleukin receptor	M84747	1947	Cytokine
1117	4	1	4	7	1243	148027	POLR2B	polymerase (RNA) II (DNA directed) polypeptide B (140kD)	Sequence of the human RNA polymerase II 140 kDa subunit	X63563	3748	polymerase
1118	4	1	4	8	724	99918	CEL	Human cholesterol esterase mRNA	cholesterol esterase	M85201	2344	esterase
1119	4	1	4	9	1297	181028	COX5A	Homo sapiens cytochrome c oxidase subunit Va	Subunit Va of human and bovine cytochrome c oxidase is highly conserved	NM_004255	647	mitcondria & stress
1120	4	1	4	10	850	180255	HLA-DRB1	Human mRNA for HLA class II DR-beta 1 (Dw14); Class II MHC beta	cell surface glycoprotein; class II antigen; signal peptide	X02902	1181	Signal	Th1Th2, Blympho
1121	4	1	5	1	1255	89679	IL2	Human mRNA encoding interleukin-2 (IL-2) a lymphozyte regulatory molecule	interleukin; signal peptide	V00564	801	Cytokine, Signal	NF-kB, Th1Th2, IL18, IL2
1122	4	1	5	2	1411	113216	OXT	Human oxytocin mRNA	neurophysin; oxytocin	M25650	493	oxytocin
1123	4	1	5	3	1377	75074	MAPKAPK2	Homo sapiens mitogen-activated protein kinase-activated protein kinase 2	The substrate specificity and structure of mitogen-activated protein (MAP) kinase-activated protein kinase-2	NM_004759	2258	Signal
1124	4	1	5	4	1344	2928	SLC7A1	Homo sapiens solute carrier family 7 (cationic amino acid transporter, y+ system), member 1	Molecular cloning and characterization of a novel human gene homologous to the murine ecotropic retroviral receptor	NM_003045	2157	hyperosmotic stress
1125	4	1	5	5	624	11383	SCYA13	Human monocyte chemotactic protein-4 precursor (MCP-4) mRNA; Small inducible cytokine subfamily A (Cys-Cys), member 13	Monocyte chemotactic protein-4 (MCP-4), a Novel Human CC Chemokine	U59808	860	Cytokine
1126	4	1	5	6	1156	250792	GJB2	gap junction protein, beta 2, 26kD (connexin 26)	gap junction protein	NM_004004	681	Gap-junciton
1127	4	1	5	7	1233	1334	MYB	Human c-myb mRNA, complete cds	myb proto-oncogene	M15024	3225	oncogene
1128	4	1	5	8	416	29656	CDKN2D	Human CDK inhibitor p19INK4d mRNA, complete cds; p19	Isolation and characterization of p19INK4d, a p16-related inhibitor specific to CDK6 and CDK4	U40343	1256	CellCycle
1129	4	1	5	9	1154	100221	NR1H2	Human steroid hormone receptor Ner-I mRNA, complete cds	NER, a new member of the gene family encoding the human steroid hormone nuclear receptor	U07132	2010	NR1
1130	4	1	5	10	1122	76932	CDC34	Human ubiquitin conjugating enzyme mRNA, partial cds; Cell division cycle 34	ubiquitin conjugating enzyme	L22005	1374	CellCycle
1131	4	1	6	1	308	215595	GNB1	Human liver mRNA for beta-subunit signal transducing proteins Gs/Gi (beta-G); Guanine nucleotide binding protein (G protein), beta polypeptide 1	G protein; signal transducing protein; unidentified reading frame	X04526	3088	Signal	CXCR4
1132	4	1	6	2	418	278741	UGT1A8	Human UDP-glucuronosyltransferase (UGT1H), exon 1	Extension of UGT1 Locus	U42604	1244	UGT
1133	4	1	6	3	338	44313	REL	H.sapiens rel proto-oncogene mRNA	A human rel proto-oncogene cDNA containing an Alu fragment as a potential coding exon	X75042	2337	oncogene
1134	4	1	6	4	306	897	FCER1A	Human mRNA for high affinity IgE receptor alpha-subunit (FcERI); Fc fragment of IgE, high affinity I, receptor for; alpha polypeptide	FcERI gene; IgE receptor alpha-subunit	X06948	1198	Signal	FcER
1135	4	1	6	5	372	78941	MERTK	Human cellular proto-oncogene (c-mer) tyrosine kinase mRNA	proto-oncogene; tyrosine-kinase; receptor	U08023	3608	oncogene
1136	4	1	6	6	292	2474	TLR1	Homo sapiens Toll-like receptor 1 (TLR1) mRNA, complete cds	A family of human receptors structurally related to Drosophila Toll	U88540	2366	Signal	NFkB
1137	4	1	6	7	260	82112	IL1R1	Human interleukin 1 receptor mRNA, complete cds	interleukin receptor	M27492	4910	Cytokine, Signal	NFkB
1138	4	1	6	8	370	154654	CYP1B1	Human dioxin-inducible cytochrome P450 (CYP1B1) mRNA, complete cds	Complete cDNA sequence of a human dioxin-inducible mRNA identifies a new gene subfamily of cytochrome P450 that maps to chromosome 2	U03688	5102	P450
1139	4	1	6	9	290	21486	STAT1	Homo sapiens transcription factor ISGF-3 mRNA, complete cds	transcription factor	M97935	4003	Signal, TF	TPO, PDGF, IFNG, IFNA, EGF
1140	4	1	6	10	258	79037	HSPD1	Heat shock 60kD protein 1 (chaperonin)	Human chaperonin (HSP60) mRNA, complete cds	M34664	2202	hsp
1141	4	1	7	1	722	299	CD8B1	Human T lymphocyte surface glycoprotein (CD8-beta) mRNA, complete cds	CD8 antigen; T lymphocyte surface glycoprotein	M36712	1397	Signal	TcCell
1142	4	1	7	2	690	10237	ABCG1	Human white homolog (white) mRNA, complete cds	Isolation and characterization of a mammalian homolog of the Drosophila white gene	U34919	2745	ABC transporter
1143	4	1	7	3	1286	194693	SLC7A7	Homo sapiens solute carrier family 7 (cationic amino acid transporter, y+ system), member 7	Lysinuric protein intolerance (LPI) gene maps to the long arm of chromosome 14	NM_003982	2245	hyperosmotic stress
1144	4	1	7	4	676	78865	TAF2E	TATA box binding protein (TBP)-associated factor, RNA polymerase II, E, 70/85kD	Evolutionary conservation of human TATA-binding-polypeptide-associated factors TAFII31 and TAFII80 and interactions of TAFII80 with other TAFs and with general transcription factors	U31659	2510	polymerase, TF
1145	4	1	7	5	644	183434	APT6M8	ATPase, H+ transporting, lysosomal (vacuolar proton pump) membrane sector associated protein M8-9	ATPase	NM_005765	622	ATPase
1146	4	1	7	6	802	26403	GSTZ1	Human glutathione transferase Zeta 1 (GSTZ1) mRNA, complete cds.	Zeta, a novel class of glutathione transferases in a range of species from plants to humans	U86529	1155	GST
1147	4	1	7	7	44	244613	STAT5B	Human signal transducer and activator of transcription Stat5B mRNA, complete cds	Reconstitution of interleukin-2-induced Stat5A and Stat5B DNA binding activity in COS-7 cells	U47686	2782	TF
1148	4	1	7	8	642	8786	CHST2	Homo sapiens carbohydrate (N-acetylglucosamine-6-O) sulfotransferase 2 (CHST2)	Human N-acetylglucosamine-6-O-sulfotransferase involved in the biosynthesis of 6-sulfo sialyl Lewis X: molecular cloning, chromosomal mapping, and expression in various organs and tumor cells	NM_004267	2393	sulfotransferase
1149	4	1	7	9	420	75263	API1	Human inhibitor of apoptosis protein 2 mRNA; Apoptosis inhibitor 1	Suppression of apoptosis in mammalian cells by NAIP and a related family of IAP genes	U45879	2608	Appoptosis, Signal	TNFR1, NFkB
1150	4	1	7	10	340	172405	CDC27	Human homologue of S. pombe nuc2+ and A. nidulans bimA; Cell division cycle 27	Linking yeast genetics to mammalian genomes: identification and mapping of the human homolog of CDC27 via the expressed sequence tag database	U00001	2592	CellCycle
1151	4	1	8	1	1188	272493	SCYA15	Homo sapiens MIP-1 delta mRNA; Small inducible cytokine subfamily A (Cys-Cys), member 15	Molecular cloning and characterization of a new CC chemokine MIP-1 delta	AF031587	481	Cytokine
1152	4	1	8	2	1108	76067	HSPB1	Human mRNA for heat shock protein HSP27; Heat shock 27kD protein 1	heat shock protein; heat shock protein 27	X54079	789	hsp
1153	4	1	8	3	1076	274313	IGFBP6	Human insulin-like growth factor binding protein 6 (IGFBP6) mRNA, complete cds	insulin-like growth factor binding protein	M62402	952	GF
1154	4	1	8	4	1186	97203	SCYA22	Human macrophage-derived chemokine precursor (MDC) mRNA; Small inducible cytokine subfamily A (Cys-Cys), member 22	Human macrophage-derived chemokine (MDC), a novel chemoattractant for monocytes, monocyte-derived dendritic cells, and natural killer cells	U83171	2923	Cytokine
1155	4	1	8	5	1106	226795	GSTP1	Human mRNA for class Pi glutathione S-transferase	glutathione S-transferase	X06547	714	GSTP
1156	4	1	8	6	1074	1702	IL9R	Human interleukin 9 receptor mRNA, complete cds.	interleukin receptor	M84747	1947	Cytokine
1157	4	1	8	7	1243	148027	POLR2B	polymerase (RNA) II (DNA directed) polypeptide B (140kD)	Sequence of the human RNA polymerase II 140 kDa subunit	X63563	3748	polymerase
1158	4	1	8	8	724	99918	CEL	Human cholesterol esterase mRNA	cholesterol esterase	M85201	2344	esterase
1159	4	1	8	9	1297	181028	COX5A	Homo sapiens cytochrome c oxidase subunit Va	Subunit Va of human and bovine cytochrome c oxidase is highly conserved	NM_004255	647	mitcondria & stress
1160	4	1	8	10	850	180255	HLA-DRB1	Human mRNA for HLA class II DR-beta 1 (Dw14); Class II MHC beta	cell surface glycoprotein; class II antigen; signal peptide	X02902	1181	Signal	Th1Th2, Blympho
1161	4	1	9	1	1255	89679	IL2	Human mRNA encoding interleukin-2 (IL-2) a lymphozyte regulatory molecule	interleukin; signal peptide	V00564	801	Cytokine, Signal	NF-kB, Th1Th2, IL18, IL2
1162	4	1	9	2	1411	113216	OXT	Human oxytocin mRNA	neurophysin; oxytocin	M25650	493	oxytocin
1163	4	1	9	3	1377	75074	MAPKAPK2	Homo sapiens mitogen-activated protein kinase-activated protein kinase 2	The substrate specificity and structure of mitogen-activated protein (MAP) kinase-activated protein kinase-2	NM_004759	2258	Signal
1164	4	1	9	4	1344	2928	SLC7A1	Homo sapiens solute carrier family 7 (cationic amino acid transporter, y+ system), member 1	Molecular cloning and characterization of a novel human gene homologous to the murine ecotropic retroviral receptor	NM_003045	2157	hyperosmotic stress
1165	4	1	9	5	624	11383	SCYA13	Human monocyte chemotactic protein-4 precursor (MCP-4) mRNA; Small inducible cytokine subfamily A (Cys-Cys), member 13	Monocyte chemotactic protein-4 (MCP-4), a Novel Human CC Chemokine	U59808	860	Cytokine
1166	4	1	9	6	1156	250792	GJB2	gap junction protein, beta 2, 26kD (connexin 26)	gap junction protein	NM_004004	681	Gap-junciton
1167	4	1	9	7	1233	1334	MYB	Human c-myb mRNA, complete cds	myb proto-oncogene	M15024	3225	oncogene
1168	4	1	9	8	416	29656	CDKN2D	Human CDK inhibitor p19INK4d mRNA, complete cds; p19	Isolation and characterization of p19INK4d, a p16-related inhibitor specific to CDK6 and CDK4	U40343	1256	CellCycle
1169	4	1	9	9	1154	100221	NR1H2	Human steroid hormone receptor Ner-I mRNA, complete cds	NER, a new member of the gene family encoding the human steroid hormone nuclear receptor	U07132	2010	NR1
1170	4	1	9	10	1122	76932	CDC34	Human ubiquitin conjugating enzyme mRNA, partial cds; Cell division cycle 34	ubiquitin conjugating enzyme	L22005	1374	CellCycle
1171	4	2	1	1	860	169476	GAPD	liver glyceraldehyde 3-phosphate dehydrogenase (GAPDH)	dehydrogenase; glyceraldehyde-3-phosphate dehydrogenase	X01677	1272	Control (HK)
1172	4	2	1	2	860	169476	GAPD	liver glyceraldehyde 3-phosphate dehydrogenase (GAPDH)	dehydrogenase; glyceraldehyde-3-phosphate dehydrogenase	X01677	1272	Control (HK)
1173	4	2	1	3	860	169476	GAPD	liver glyceraldehyde 3-phosphate dehydrogenase (GAPDH)	dehydrogenase; glyceraldehyde-3-phosphate dehydrogenase	X01677	1272	Control (HK)
1174	4	2	1	4	860	169476	GAPD	liver glyceraldehyde 3-phosphate dehydrogenase (GAPDH)	dehydrogenase; glyceraldehyde-3-phosphate dehydrogenase	X01677	1272	Control (HK)
1175	4	2	1	5	583	180952	ACTB	cytoplasmic beta-actin (ACTB)	actin; beta-actin	X00351	1761	Control (HK)
1176	4	2	1	6	583	180952	ACTB	cytoplasmic beta-actin (ACTB)	actin; beta-actin	X00351	1761	Control (HK)
1177	4	2	1	7	583	180952	ACTB	cytoplasmic beta-actin (ACTB)	actin; beta-actin	X00351	1761	Control (HK)
1178	4	2	1	8	583	180952	ACTB	cytoplasmic beta-actin (ACTB)	actin; beta-actin	X00351	1761	Control (HK)
1179	4	2	1	9	11257	-	colE1	colE1 plasmid		-	6646	Control (Negative)
1180	4	2	1	10	1256	-	phiX174	phiX174 DNA		-	5386	Control (Negative)
1181	4	2	2	1	159	86905	ATP6D	ATPase, H+ transporting, lysosomal (vacuolar proton pump) 42kD; Vacuolar proton-ATPase, subunit C; V-ATPase, subunit C	Molecular cloning of cDNA encoding the C subunit of H+-ATPase from bovine chromaffin granules	J05682	1618	ATPase
1182	4	2	2	2	226	85701	PIK3CA	Human phosphoinositide 3'-hydroxykinase p110-alpha subunit mRNA, Phosphoinositide-3-kinase, catalytic, alpha polypeptide	Cloning and mutagenesis of the p110 alpha subunit of human phosphoinositide 3'-hydroxykinase	U79143	3207	Signal	TPO, TCR, PLC, PDGF, NGF, Insulin, IL4, IGF1, FcER, EGF, CXCR4
1183	4	2	2	3	189	106778	ATP2C1	ATPase, Ca++-sequestering	Hailey-Hailey disease is caused by mutations in ATP2C1 encoding a novel Ca(2+) pump	AF225981	3458	ATPase
1184	4	2	2	4	1269	82963	GNRH1	Human placenta mRNA for luteinizing hormone releasing hormone precursor (LHRH).	hormone; polyprotein; releasing factor; signal peptide	X01059	1512	LH
1185	4	2	2	5	750	71642	GNB3	Human guanine nucleotide-binding protein beta-3 subunit mRNA; Guanine nucleotide binding protein (G protein), beta polypeptide 3	G protein; guanine nucleotide-binding protein	M31328	1523	Signal	CXCR4
1186	4	2	2	6	143	29736	TRAF5	Homo sapiens mRNA for TRAF5, complete cds	Cloning and characterization of a cDNA encoding the human homolog of tumor necrosis factor receptor-associated factor 5 (TRAF5)	AB000509	3993	Cytokine, Signal
1187	4	2	2	7	111	37288	NR1D2	Homo sapiens mRNA for EAR-1r, complete cds	Isolation of a novel member of the thyroid/steroid hormone receptor superfamily from human osteoblastic osteosarcoma HOS cell	D16815	2147	NR1
1188	4	2	2	8	748	2175	CSF3R	Human granulocyte colony-stimulating factor receptor (G-CSFR-1) mRNA, complete cds	granulocyte colony-stimulating factor receptor	M59818	2943	Cytokine
1189	4	2	2	9	8	82327	GSS	Homo sapiens glutathione synthetase	The gene encoding human glutathione synthetase (GSS) maps to the long arm of chromosome 20 at band 11.2	NM_000178	1856	metabolism
1190	4	2	2	10	109	80706	DIA4	Human, NAD(P)H:menadione oxidoreductase mRNA	NAD(P)H:menadione oxidoreductase; flavoprotein	J03934	2447	NQO
1191	4	2	3	1	530	193852	ABCC2	Human canalicular multispecific organic anion transporter (cMOAT) mRNA, complete cds	A human canalicular multispecific organic anion transporter (cMOAT) gene is overexpressed in cisplatin-resistant human cancer cell lines with decreased drug accumulation	U63970	4868	ABC transporter
1192	4	2	3	2	498	248960	ABCC9	Homo sapiens ATP-binding cassette, sub-family C (CFTR/MRP), member 9 (ABCC9), mRNA	Cloning, tissue expression, and chromosomal localization of SUR2, the putative drug-binding subunit of cardiac, skeletal muscle, and vascular KATP channels	NM_005691	4650	ABC transporter
1193	4	2	3	3	564	177766	ADPRT	Human poly(ADP-ribose) polymerase mRNA (ADPRT), PARP	human fibroblast poly(ADP-ribose) polymerase	M18112	3640	Signal	TNFR1, FAS, D4GDI
1194	4	2	3	4	484	4745	PSMC1	Proteasome (prosome, macropain) 26S subunit, ATPase, 1	Subunit 4 of the 26S protease is a member of a novel eukaryotic ATPase family	L02426	1599	ATPase
1195	4	2	3	5	452	91985	WNT10B	Human Wnt10B mRNA, complete cds	Isolation, characterization and chromosomal localization of human Wnt10B	U81787	2305	Signal	Wnt
1196	4	2	3	6	562	88474	PTGS1	prostaglandin G/H synthase 1 precursor (PGH synthase 1; PGHS1; PTGS1); cyclooxygenase 1 (COX1)	prostaglandin endoperoxide synthase	M59979	2554	glucocorticoids (Cortisol)
1197	4	2	3	7	482	5299	ALDH5A1	H.sapiens mRNA for NAD+-dependent succinic semialdehyde dehydrogenase	NAD+-dependent succinic semialdehyde dehydrogenase; SSADH gene	Y11192	2531	ALDH
1198	4	2	3	8	450	995	ATP2B4	ATPase, Ca++ transporting, plasma membrane 4	Analysis of the tissue-specific distribution of mRNAs encoding the plasma membrane calcium-pumping ATPases and characterization of an alternately spliced form of PMC4 at the cDNA and genomic levels	M83363	4667	ATPase
1199	4	2	3	9	228	1219	ADH4	Human class II alchohol dehydrogenase (ADH4) pi subunit mRNA	Structure of the class II enzyme of human liver alcohol dehydrogenase: combined cDNA and protein sequence determination of the pi subunit	M15943	1981	ADH
1200	4	2	3	10	191	271699	POLI	polymerase (DNA-directed), iota	Human eta2 gene homologous to bacterial UmuC and Rev1 genes	AF245438	2447	polymerase
1201	4	2	4	1	996	83468	GJA4	gap junction protein, alpha 4, 37kD (connexin 37)	Molecular cloning and functional expression of human connexin37, an endothelial cell gap junction protein	M96789	1601	Gap-junciton
1202	4	2	4	2	916	3003	CD3E	Human mRNA for T3 epsilon chain (20K) of T-cell receptor (from peripheral blood lymphocytes).	membrane protein; signal peptide; T-cell receptor	X03884	1311	Signal	ThCell, TcCell, TCR
1203	4	2	4	3	884	1846	TP53	Human p53 cellular tumor antigen mRNA, complete cds	Molecular basis for heterogeneity of the human p53 protein	M14695	1303	Signal	p53, ATM
1204	4	2	4	4	994	1581	GSTT2	Homo sapiens glutathione S-transferase theta 2 (GSTT2) mRNA	Molecular cloning of a cDNA and chromosomal localization of a human theta-class glutathione S-transferase gene (GSTT2) to chromosome 22	L38503	1036	GSTT
1205	4	2	4	5	914	166071	CDK5	H.sapiens mRNA PSSALRE for serine/threonine protein kinase.	serine/threonine protein kinase	X66364	983	CellCycle
1206	4	2	4	6	882	1101	POU2F2	Human lymphoid-specific transcription factor mRNA; POU domain, class 2, transcription factor 2	transcription factor	M36542	2048	TF
1207	4	2	4	7	612	26350	TPST2	Homo sapiens tyrosylprotein sulfotransferase-2 mRNA	Molecular cloning and expression of human and mouse tyrosylprotein sulfotransferase-2 and a tyrosylprotein sulfotransferase homologue in Caenorhabditis elegans	AF049891	1855	sulfotransferase
1208	4	2	4	8	532	155140	CSNK2A1	Human casein kinase II alpha subunit mRNA, complete cds.	Isolation and characterization of human cDNA clones encoding the alpha and alpha' subunits of casein kinase II	M55265	2195	Signal	Wnt, TPO, PDGF, NGF, Insulin, IL6, IL2, IGF1, EPO, EGF
1209	4	2	4	9	500	79107	MAPK14	Human p38 mitogen activated protein (MAP) kinase mRNA; cytokine suppressive anti-inflammatory drug binding protein (CSAID binding protein; CSBP); MAX-interacting protein 2 (MXI2)	MAP kinase; mitogen activated protein kinase	L35253	1539	Stress	MAPK, BCR
1210	4	2	4	10	610	1313	TNFSF8	Homo sapiens CD30 ligand mRNA, complete cds.	CD30 antigen, a marker for Hodgkin's lymphoma, is a receptor whose ligand defines an emerging family of cytokines with homology to TNF	L09753	1906	Cytokine
1211	4	2	5	1	1254	694	IL3	Human multilineage-colony-stimulating factor mRNA	colony stimulating factor; hemopoietic growth factor	M17115	910	Cytokine, Signal	IL3, Eryth
1212	4	2	5	2	1410	65149	GH2	Human placenta-specific growth hormone mRNA	Cloning and nucleotide sequence of placental hGH-V cDNA	M38451	747	GH
1213	4	2	5	3	1376	62863	SGK2	Homo sapiens serum/glucocorticoid regulated kinase 2	Characterization of the structure and regulation of two novel isoforms of serum- and glucocorticoid-induced protein kinase	NM_016276	1812	hyperosmotic stress
1214	4	2	5	4	1343	40368	AP1S2	Homo sapiens adaptor-related protein complex 1, sigma 2 subunit (AP1S2)	Identification and characterization of novel clathrin adaptor-related proteins	NM_003916	657	AP-1
1215	4	2	5	5	1044	174044	DVL3	Human dishevelled (DVL) mRNA, complete cds	cDNA characterization and chromosomal mapping of two human homologues of the Drosophila dishevelled polarity gene	U49262	2396	Signal	Wnt
1216	4	2	5	6	964	265262	CSF2RB	Human GM-CSF receptor beta chain mRNA; IL3R-beta	GM-CSF receptor; cytokine receptor; growth factor receptor; lymphokine receptor	M59941	2996	Cytokine, Signal	IL3
1217	4	2	5	7	932	41707	HSPB3	Homo sapiens heat shock 17kD protein 3 (HSPB3) mRNA, complete cds; Heat shock 27kD protein 3	Isolation and characterization of a human heart cDNA encoding a new member of the small heat shock protein family--HSPL27	U15590	764	hsp
1218	4	2	5	8	1042	74375	DVL1	Human dishevelled homolog (DVL) mRNA, complete cds.	Human homologue sequences to the Drosophila dishevelled segment-polarity gene are deleted in the DiGeorge syndrome	U46461	2177	Signal	Wnt
1219	4	2	5	9	962	74101	SYK	Homo sapiens protein tyrosine kinase (Syk) mRNA; Spleen tyrosine kinase	Molecular cloning of human Syk: A B cell protein tyrosine kinase associated with the surface immunoglobulin M-B cell receptor complex	L28824	2639	Signal	IL2, FcER, CXCR4, BCR
1220	4	2	5	10	930	24395	SCYB14	Homo sapiens CXC chemokine BRAK mRNA,Small inducible cytokine subfamily B (Cys-X-Cys), member 14	Cloning of BRAK, a novel divergent CXC chemokine preferentially expressed in normal versus malignant cells	AF073957	386	Cytokine
1221	4	2	6	1	159	86905	ATP6D	ATPase, H+ transporting, lysosomal (vacuolar proton pump) 42kD; Vacuolar proton-ATPase, subunit C; V-ATPase, subunit C	Molecular cloning of cDNA encoding the C subunit of H+-ATPase from bovine chromaffin granules	J05682	1618	ATPase
1222	4	2	6	2	226	85701	PIK3CA	Human phosphoinositide 3'-hydroxykinase p110-alpha subunit mRNA, Phosphoinositide-3-kinase, catalytic, alpha polypeptide	Cloning and mutagenesis of the p110 alpha subunit of human phosphoinositide 3'-hydroxykinase	U79143	3207	Signal	TPO, TCR, PLC, PDGF, NGF, Insulin, IL4, IGF1, FcER, EGF, CXCR4
1223	4	2	6	3	189	106778	ATP2C1	ATPase, Ca++-sequestering	Hailey-Hailey disease is caused by mutations in ATP2C1 encoding a novel Ca(2+) pump	AF225981	3458	ATPase
1224	4	2	6	4	1269	82963	GNRH1	Human placenta mRNA for luteinizing hormone releasing hormone precursor (LHRH).	hormone; polyprotein; releasing factor; signal peptide	X01059	1512	LH
1225	4	2	6	5	750	71642	GNB3	Human guanine nucleotide-binding protein beta-3 subunit mRNA; Guanine nucleotide binding protein (G protein), beta polypeptide 3	G protein; guanine nucleotide-binding protein	M31328	1523	Signal	CXCR4
1226	4	2	6	6	143	29736	TRAF5	Homo sapiens mRNA for TRAF5, complete cds	Cloning and characterization of a cDNA encoding the human homolog of tumor necrosis factor receptor-associated factor 5 (TRAF5)	AB000509	3993	Cytokine, Signal
1227	4	2	6	7	111	37288	NR1D2	Homo sapiens mRNA for EAR-1r, complete cds	Isolation of a novel member of the thyroid/steroid hormone receptor superfamily from human osteoblastic osteosarcoma HOS cell	D16815	2147	NR1
1228	4	2	6	8	748	2175	CSF3R	Human granulocyte colony-stimulating factor receptor (G-CSFR-1) mRNA, complete cds	granulocyte colony-stimulating factor receptor	M59818	2943	Cytokine
1229	4	2	6	9	8	82327	GSS	Homo sapiens glutathione synthetase	The gene encoding human glutathione synthetase (GSS) maps to the long arm of chromosome 20 at band 11.2	NM_000178	1856	metabolism
1230	4	2	6	10	109	80706	DIA4	Human, NAD(P)H:menadione oxidoreductase mRNA	NAD(P)H:menadione oxidoreductase; flavoprotein	J03934	2447	NQO
1231	4	2	7	1	530	193852	ABCC2	Human canalicular multispecific organic anion transporter (cMOAT) mRNA, complete cds	A human canalicular multispecific organic anion transporter (cMOAT) gene is overexpressed in cisplatin-resistant human cancer cell lines with decreased drug accumulation	U63970	4868	ABC transporter
1232	4	2	7	2	498	248960	ABCC9	Homo sapiens ATP-binding cassette, sub-family C (CFTR/MRP), member 9 (ABCC9), mRNA	Cloning, tissue expression, and chromosomal localization of SUR2, the putative drug-binding subunit of cardiac, skeletal muscle, and vascular KATP channels	NM_005691	4650	ABC transporter
1233	4	2	7	3	564	177766	ADPRT	Human poly(ADP-ribose) polymerase mRNA (ADPRT), PARP	human fibroblast poly(ADP-ribose) polymerase	M18112	3640	Signal	TNFR1, FAS, D4GDI
1234	4	2	7	4	484	4745	PSMC1	Proteasome (prosome, macropain) 26S subunit, ATPase, 1	Subunit 4 of the 26S protease is a member of a novel eukaryotic ATPase family	L02426	1599	ATPase
1235	4	2	7	5	452	91985	WNT10B	Human Wnt10B mRNA, complete cds	Isolation, characterization and chromosomal localization of human Wnt10B	U81787	2305	Signal	Wnt
1236	4	2	7	6	562	88474	PTGS1	prostaglandin G/H synthase 1 precursor (PGH synthase 1; PGHS1; PTGS1); cyclooxygenase 1 (COX1)	prostaglandin endoperoxide synthase	M59979	2554	glucocorticoids (Cortisol)
1237	4	2	7	7	482	5299	ALDH5A1	H.sapiens mRNA for NAD+-dependent succinic semialdehyde dehydrogenase	NAD+-dependent succinic semialdehyde dehydrogenase; SSADH gene	Y11192	2531	ALDH
1238	4	2	7	8	450	995	ATP2B4	ATPase, Ca++ transporting, plasma membrane 4	Analysis of the tissue-specific distribution of mRNAs encoding the plasma membrane calcium-pumping ATPases and characterization of an alternately spliced form of PMC4 at the cDNA and genomic levels	M83363	4667	ATPase
1239	4	2	7	9	228	1219	ADH4	Human class II alchohol dehydrogenase (ADH4) pi subunit mRNA	Structure of the class II enzyme of human liver alcohol dehydrogenase: combined cDNA and protein sequence determination of the pi subunit	M15943	1981	ADH
1240	4	2	7	10	191	271699	POLI	polymerase (DNA-directed), iota	Human eta2 gene homologous to bacterial UmuC and Rev1 genes	AF245438	2447	polymerase
1241	4	2	8	1	996	83468	GJA4	gap junction protein, alpha 4, 37kD (connexin 37)	Molecular cloning and functional expression of human connexin37, an endothelial cell gap junction protein	M96789	1601	Gap-junciton
1242	4	2	8	2	916	3003	CD3E	Human mRNA for T3 epsilon chain (20K) of T-cell receptor (from peripheral blood lymphocytes).	membrane protein; signal peptide; T-cell receptor	X03884	1311	Signal	ThCell, TcCell, TCR
1243	4	2	8	3	884	1846	TP53	Human p53 cellular tumor antigen mRNA, complete cds	Molecular basis for heterogeneity of the human p53 protein	M14695	1303	Signal	p53, ATM
1244	4	2	8	4	994	1581	GSTT2	Homo sapiens glutathione S-transferase theta 2 (GSTT2) mRNA	Molecular cloning of a cDNA and chromosomal localization of a human theta-class glutathione S-transferase gene (GSTT2) to chromosome 22	L38503	1036	GSTT
1245	4	2	8	5	914	166071	CDK5	H.sapiens mRNA PSSALRE for serine/threonine protein kinase.	serine/threonine protein kinase	X66364	983	CellCycle
1246	4	2	8	6	882	1101	POU2F2	Human lymphoid-specific transcription factor mRNA; POU domain, class 2, transcription factor 2	transcription factor	M36542	2048	TF
1247	4	2	8	7	612	26350	TPST2	Homo sapiens tyrosylprotein sulfotransferase-2 mRNA	Molecular cloning and expression of human and mouse tyrosylprotein sulfotransferase-2 and a tyrosylprotein sulfotransferase homologue in Caenorhabditis elegans	AF049891	1855	sulfotransferase
1248	4	2	8	8	532	155140	CSNK2A1	Human casein kinase II alpha subunit mRNA, complete cds.	Isolation and characterization of human cDNA clones encoding the alpha and alpha' subunits of casein kinase II	M55265	2195	Signal	Wnt, TPO, PDGF, NGF, Insulin, IL6, IL2, IGF1, EPO, EGF
1249	4	2	8	9	500	79107	MAPK14	Human p38 mitogen activated protein (MAP) kinase mRNA; cytokine suppressive anti-inflammatory drug binding protein (CSAID binding protein; CSBP); MAX-interacting protein 2 (MXI2)	MAP kinase; mitogen activated protein kinase	L35253	1539	Stress	MAPK, BCR
1250	4	2	8	10	610	1313	TNFSF8	Homo sapiens CD30 ligand mRNA, complete cds.	CD30 antigen, a marker for Hodgkin's lymphoma, is a receptor whose ligand defines an emerging family of cytokines with homology to TNF	L09753	1906	Cytokine
1251	4	2	9	1	1254	694	IL3	Human multilineage-colony-stimulating factor mRNA	colony stimulating factor; hemopoietic growth factor	M17115	910	Cytokine, Signal	IL3, Eryth
1252	4	2	9	2	1410	65149	GH2	Human placenta-specific growth hormone mRNA	Cloning and nucleotide sequence of placental hGH-V cDNA	M38451	747	GH
1253	4	2	9	3	1376	62863	SGK2	Homo sapiens serum/glucocorticoid regulated kinase 2	Characterization of the structure and regulation of two novel isoforms of serum- and glucocorticoid-induced protein kinase	NM_016276	1812	hyperosmotic stress
1254	4	2	9	4	1343	40368	AP1S2	Homo sapiens adaptor-related protein complex 1, sigma 2 subunit (AP1S2)	Identification and characterization of novel clathrin adaptor-related proteins	NM_003916	657	AP-1
1255	4	2	9	5	1044	174044	DVL3	Human dishevelled (DVL) mRNA, complete cds	cDNA characterization and chromosomal mapping of two human homologues of the Drosophila dishevelled polarity gene	U49262	2396	Signal	Wnt
1256	4	2	9	6	964	265262	CSF2RB	Human GM-CSF receptor beta chain mRNA; IL3R-beta	GM-CSF receptor; cytokine receptor; growth factor receptor; lymphokine receptor	M59941	2996	Cytokine, Signal	IL3
1257	4	2	9	7	932	41707	HSPB3	Homo sapiens heat shock 17kD protein 3 (HSPB3) mRNA, complete cds; Heat shock 27kD protein 3	Isolation and characterization of a human heart cDNA encoding a new member of the small heat shock protein family--HSPL27	U15590	764	hsp
1258	4	2	9	8	1042	74375	DVL1	Human dishevelled homolog (DVL) mRNA, complete cds.	Human homologue sequences to the Drosophila dishevelled segment-polarity gene are deleted in the DiGeorge syndrome	U46461	2177	Signal	Wnt
1259	4	2	9	9	962	74101	SYK	Homo sapiens protein tyrosine kinase (Syk) mRNA; Spleen tyrosine kinase	Molecular cloning of human Syk: A B cell protein tyrosine kinase associated with the surface immunoglobulin M-B cell receptor complex	L28824	2639	Signal	IL2, FcER, CXCR4, BCR
1260	4	2	9	10	930	24395	SCYB14	Homo sapiens CXC chemokine BRAK mRNA,Small inducible cytokine subfamily B (Cys-X-Cys), member 14	Cloning of BRAK, a novel divergent CXC chemokine preferentially expressed in normal versus malignant cells	AF073957	386	Cytokine
1261	4	3	1	1	885	278242	K-ALPHA-1	human alpha-tubulin mRNA, complete cds	Expression of human alpha-tubulin genes: interspecies conservation of 3' untranslated regions	K00558	1596	Control (HK)
1262	4	3	1	2	885	278242	K-ALPHA-1	human alpha-tubulin mRNA, complete cds	Expression of human alpha-tubulin genes: interspecies conservation of 3' untranslated regions	K00558	1596	Control (HK)
1263	4	3	1	3	885	278242	K-ALPHA-1	human alpha-tubulin mRNA, complete cds	Expression of human alpha-tubulin genes: interspecies conservation of 3' untranslated regions	K00558	1596	Control (HK)
1264	4	3	1	4	885	278242	K-ALPHA-1	human alpha-tubulin mRNA, complete cds	Expression of human alpha-tubulin genes: interspecies conservation of 3' untranslated regions	K00558	1596	Control (HK)
1265	4	3	1	5	309	82314	HPRT1	Human hypoxanthine-guanine phosphoribosyltransferase (HPRT) IMP:pyrophosphate phosphoribosyltransferase	complementary DNA; transferase	V00530	1331	Control (HK)
1266	4	3	1	6	309	82314	HPRT1	Human hypoxanthine-guanine phosphoribosyltransferase (HPRT) IMP:pyrophosphate phosphoribosyltransferase	complementary DNA; transferase	V00530	1331	Control (HK)
1267	4	3	1	7	309	82314	HPRT1	Human hypoxanthine-guanine phosphoribosyltransferase (HPRT) IMP:pyrophosphate phosphoribosyltransferase	complementary DNA; transferase	V00530	1331	Control (HK)
1268	4	3	1	8	309	82314	HPRT1	Human hypoxanthine-guanine phosphoribosyltransferase (HPRT) IMP:pyrophosphate phosphoribosyltransferase	complementary DNA; transferase	V00530	1331	Control (HK)
1269	4	3	1	9	11257	-	colE1	colE1 plasmid		-	6646	Control (Negative)
1270	4	3	1	10	1256	-	phiX174	phiX174 DNA		-	5386	Control (Negative)
1271	4	3	2	1	307	202661	ITGB1	Integrin, beta 1 (fibronectin receptor, beta polypeptide, antigen CD29 includes MDF2, MSK12);	glycoprotein; integrin; integrin beta 1 subunit.	X07979	3614	Signal	monocyte
1272	4	3	2	2	417	6838	ARHE	H.sapiens mRNA for Rho8 protein; Ras homolog gene family, member E	rho8 gene; Rho8 protein	X95282	735	Signal	D4DGI
1273	4	3	2	3	337	16003	RBBP4	Human chromatin assembly factor 1 p48 subunit (CAF1 p48 subunit); retinoblastoma-binding protein 4	binding protein; retinoblastoma binding protein	X74262	2314	Signal
1274	4	3	2	4	305	77367	MIG	H.sapiens Humig mRNA	chemokine; cytokine; Humig gene; secreted protein	X72755	2545	Cytokine
1275	4	3	2	5	371	155530	IFI16	Homo sapiens interferon, gamma-inducible protein 16 (IFI16) mRNA	A novel gene constitutively expressed in human lymphoid cells is inducible with interferon-gamma in myeloid cells	NM_005531	2709	Cytokine
1276	4	3	2	6	291	23598	CREBBP	Human CREB-binding protein (CBP) mRNA, complete cds	The translocation t(8;16)(p11;p13) of acute myeloid leukaemia fuses a putative acetyltransferase to the CREB-binding protein	U47741	8694	ATF/CREB	TGFbeta
1277	4	3	2	7	259	93913	IL6	Human interleukin 6 mRNA, complete cds	beta-2-interferon; cytokine; interferon; interleukin 6	M14584	1128	Cytokine, Signal	NF-kB, IL6, IL5
1278	4	3	2	8	369	25272	EP300	Human p300 protein mRNA, complete cds	p300; transcriptional adaptor protein; E1A-binding protein; cell cycle regulatory protein	U01877	9046	Signal, TF	TGFbeta
1279	4	3	2	9	289	21704	TCF12	Homo sapiens transcription factor (HTF4) mRNA, complete cds	Interactions of HTF4 with E-box motifs in the long terminal repeat of human immunodeficiency virus type 1	M83233	4077	Signal, TF	Wnt
1280	4	3	2	10	257	158195	HSF2	Human heat shock factor 2 (HSF2) mRNA, complete cds; Heat shock transcription factor 2	heat shock factor 2	M65217	2411	hsp, TF
1281	4	3	3	1	11252	-	pUC500	pUC18		L09136	500	Control (Spike)
1282	4	3	3	2	689	831	HMGCL	Human hydroxymethylglutaryl-CoA lyase (HMGCL) gene	3-Hydroxy-3-methylglutaryl CoA lyase (HL): mouse and human HL gene (HMGCL) cloning and detection of large gene deletions in two unrelated HL-deficient patients	U49719	700	polymerase
1283	4	3	3	3	803	248049	FGF10	Human keratinocyte growth factor 2 mRNA, complete cds	Cutaneous wound healing by keratinocyte growth factor 2	U67918	627	GF
1284	4	3	3	4	675	75254	IRF3	H.sapiens mRNA for interferon regulatory factor 3	interferon regulatory factor 3; transcription factor	Z56281	1407	Cytokine, TF
1285	4	3	3	5	643	146401	SCYE1	Human endothelial-monocyte activating polypeptide II mRNA; small inducible cytokine subfamily E, member 1 (endothelial monocyte-activating)	A peptide derived from the amino terminus of endothelial-monocyte-activating polypeptide II modulates mononuclear and polymorphonuclear leukocyte functions, defines an apparently novel cellular interaction site, and induces an acute inflammatory response	U10117	1057	Cytokine
1286	4	3	3	6	859	127828	GNG7	Homo sapiens mRNA for G-protein gamma 7; Guanine nucleotide binding protein (G protein), gamma 7	Identification and cloning of human G-protein gamma 7, down-regulated in pancreatic cancer	AB010414	859	Signal	CXCR4
1287	4	3	3	7	673	87539	ALDH8	Human aldehyde dehydrogenase (ALDH8) mRNA	Cloning and characterization of genes encoding four additional human aldehyde dehydrogenase isozymes	U37519	2827	ALDH
1288	4	3	3	8	641	127337	AXIN2	Homo sapiens axin 2 (conductin, axil) (AXIN2), mRNA	Cloning of the human homolog of conductin (AXIN2), a gene mapping to chromosome 17q23-q24	NM_004655	3072	Signal	Wnt
1289	4	3	3	9	419	127799	API2	Human inhibitor of apoptosis protein 1 mRNA; Apoptosis inhibitor 2	Suppression of apoptosis in mammalian cells by NAIP and a related family of IAP genes	U45878	2916	Appoptosis, Signal	TNFR1, NFkB
1290	4	3	3	10	339	119222	ST13	Homo sapiens putative tumor suppressor ST13 (ST13) mRNA, complete cds	Differential expression of HSU17714 gene in colorectal cancer and normal colonic mucosa	U17714	3145	Supressor
1291	4	3	4	1	144	115770	TNFSF11	Homo sapiens osteoprotegerin ligand mRNA, complete cds	Osteoprotegerin ligand is a cytokine that regulates osteoclast differentiation and activation	AF053712	2271	Cytokine
1292	4	3	4	2	1107	152345	PVRL1	Homo sapiens herpesvirus entry protein C (HVEC) mRNA; Poliovirus receptor-related 1 (herpesvirus entry mediator C; nectin)	Entry of alphaherpesviruses mediated by poliovirus receptor-related protein 1 and poliovirus receptor	AF060231	1710	Signal	Th1Th2
1293	4	3	4	3	1075	833	ISG15	Human interferon-induced 17-kDa/15-kDa protein mRNA (interferon-stimulated protein, 15 kDa)	interferon; interferon-inducible protein	M13755	634	Cytokine
1294	4	3	4	4	1185	256278	TNFRSF1B	Human tumor necrosis factor receptor mRNA, TNF R2	c-myc proto-oncogene; necrosis factor receptor	M32315	3683	Cytokine, Signal	TNFR2
1295	4	3	4	5	1305	56205	INSIG1	Homo sapiens insulin induced gene 1 (INSIG1)	Cloning, human chromosomal assignment, and adipose and hepatic expression of the CL-6/INSIG1 gene	NM_005542	2587	Insulin
1296	4	3	4	6	1073	72925	C11ORF13	Human DNA-binding protein (HRC1) mRNA; Chromosome 11 open reading frame 13	The HRAS1 gene cluster: two upstream regions recognizing transcripts and a third encoding a gene with a leucine zipper	M91083	1539	TF
1297	4	3	4	7	851	110299	MAP2K7	Homo sapiens mitogen-activated protein kinase kinase 7 (MKK7) mRNA, complete cds	Human mitogen-activated protein kinase kinase 7 (MKK7) is a highly conserved c-Jun N-terminal Kinase/Stress-activated protein kinase (JNK/SAPK) kinase activated by environmental stresses and physiological stimuli	AF013588	1461	Signal	FcER
1298	4	3	4	8	723	153752	CDC25B	Human cdc25B mRNA, complete cds.	B-type cyclin; mitotic cyclin; tyrosine phosphatase	M81934	2940	CellCycle
1299	4	3	4	9	691	78854	ATP1B2	ATPase, Na+/K+ transporting, beta 2 polypeptide	Structure and expression of the human Na,K-ATPase beta 2-subunit gene	U45945	2397	ATPase
1300	4	3	4	10	849	998	PPARA	Human peroxisome proliferator activated receptor mRNA, complete cds	peroxisome proliferator-activated receptor; steroid receptor superfamily	L02932	1854	PPAR
1301	4	3	5	1	1252	193717	IL10	Human interleukin 10 (IL10) mRNA	cytokine synthesis inhibitory factor; interleukin 10	M57627	1601	Cytokine
1302	4	3	5	2	1409	302011	GNB1L	Homo sapiens G protein beta-subunit-like polypeptide (GY2)	GY2, a gene deleted in DiGeorge syndrome, encodes a G protein beta subunit-like polypeptide	AF238328	1076	Signal
1303	4	3	5	3	1375	225972	SLC7A11	Homo sapiens solute carrier family 7, (cationic amino acid transporter, y+ system) member 11	Human cystine/glutamate transporter (xCT)	NM_014331	1861	hyperosmotic stress
1304	4	3	5	4	1342	38586	HSD3B1	Homo sapiens hydroxy-delta-5-steroid dehydrogenase, 3 beta- and steroid delta-isomerase 1 (HSD3B1)	Full length cDNA structure and deduced amino acid sequence of human 3 beta-hydroxy-5-ene steroid dehydrogenase	NM_000862	1665	glucocorticoids (Cortisol)	C21-steroid
1305	4	3	5	5	572	16530	SCYA18	Homo sapiens mRNA for alternative activated macrophage specific CC chemokine 1; Small inducible cytokine subfamily A (Cys-Cys), member 18, pulmonary and activation-regulated	Alternative macrophage activation-associated CC-chemokine-1, a novel structural homologue of macrophage inflammatory protein-1 alpha with a Th2-associated expression pattern	Y13710	803	Cytokine
1306	4	3	5	6	1155	24301	POLR2E	polymerase (RNA) II (DNA directed) polypeptide E (25kD)	Isolation and molecular characterization of a cDNA encoding the 23-kDa subunit of human RNA polymerase II [published erratum appears in J Biol Chem 1991 Jul 15;266(20):13468]	J04965	1212	polymerase
1307	4	3	5	7	1123	274260	ABCC6	Homo sapiens MRP6 (MRP6) mRNA, complete cds	Expression of human MRP6, a homologue of the multidrug resistance protein gene MRP1, in tissues and cancer cells	AF076622	4535	ABC transporter
1308	4	3	5	8	366	54576	STE	Human estrogen sulfotransferase (STE) mRNA	Human liver estrogen sulfotransferase: identification by cDNA cloning and expression	U08098	1046	sulfotransferase
1309	4	3	5	9	1153	72901	CDKN2B	Human p14-CDK inhibitor mRNA, complete cds.; p15	Growth suppression by p18, a p16INK4/MTS1- and p14INK4B/MTS2-related CDK6 inhibitor, correlates with wild-type pRb function	U17075	738	CellCycle
1310	4	3	5	10	1320	247433	ATF6	Homo sapiens activating transcription factor 6 (ATF6)	Interaction of ATF6 and serum response factor	NM_007348	2474	ATF/CREB
1311	4	3	6	1	307	202661	ITGB1	Integrin, beta 1 (fibronectin receptor, beta polypeptide, antigen CD29 includes MDF2, MSK12);	glycoprotein; integrin; integrin beta 1 subunit.	X07979	3614	Signal	monocyte
1312	4	3	6	2	417	6838	ARHE	H.sapiens mRNA for Rho8 protein; Ras homolog gene family, member E	rho8 gene; Rho8 protein	X95282	735	Signal	D4DGI
1313	4	3	6	3	337	16003	RBBP4	Human chromatin assembly factor 1 p48 subunit (CAF1 p48 subunit); retinoblastoma-binding protein 4	binding protein; retinoblastoma binding protein	X74262	2314	Signal
1314	4	3	6	4	305	77367	MIG	H.sapiens Humig mRNA	chemokine; cytokine; Humig gene; secreted protein	X72755	2545	Cytokine
1315	4	3	6	5	371	155530	IFI16	Homo sapiens interferon, gamma-inducible protein 16 (IFI16) mRNA	A novel gene constitutively expressed in human lymphoid cells is inducible with interferon-gamma in myeloid cells	NM_005531	2709	Cytokine
1316	4	3	6	6	291	23598	CREBBP	Human CREB-binding protein (CBP) mRNA, complete cds	The translocation t(8;16)(p11;p13) of acute myeloid leukaemia fuses a putative acetyltransferase to the CREB-binding protein	U47741	8694	ATF/CREB	TGFbeta
1317	4	3	6	7	259	93913	IL6	Human interleukin 6 mRNA, complete cds	beta-2-interferon; cytokine; interferon; interleukin 6	M14584	1128	Cytokine, Signal	NF-kB, IL6, IL5
1318	4	3	6	8	369	25272	EP300	Human p300 protein mRNA, complete cds	p300; transcriptional adaptor protein; E1A-binding protein; cell cycle regulatory protein	U01877	9046	Signal, TF	TGFbeta
1319	4	3	6	9	289	21704	TCF12	Homo sapiens transcription factor (HTF4) mRNA, complete cds	Interactions of HTF4 with E-box motifs in the long terminal repeat of human immunodeficiency virus type 1	M83233	4077	Signal, TF	Wnt
1320	4	3	6	10	257	158195	HSF2	Human heat shock factor 2 (HSF2) mRNA, complete cds; Heat shock transcription factor 2	heat shock factor 2	M65217	2411	hsp, TF
1321	4	3	7	1	11252	-	pUC500	pUC18		L09136	500	Control (Spike)
1322	4	3	7	2	689	831	HMGCL	Human hydroxymethylglutaryl-CoA lyase (HMGCL) gene	3-Hydroxy-3-methylglutaryl CoA lyase (HL): mouse and human HL gene (HMGCL) cloning and detection of large gene deletions in two unrelated HL-deficient patients	U49719	700	polymerase
1323	4	3	7	3	803	248049	FGF10	Human keratinocyte growth factor 2 mRNA, complete cds	Cutaneous wound healing by keratinocyte growth factor 2	U67918	627	GF
1324	4	3	7	4	675	75254	IRF3	H.sapiens mRNA for interferon regulatory factor 3	interferon regulatory factor 3; transcription factor	Z56281	1407	Cytokine, TF
1325	4	3	7	5	643	146401	SCYE1	Human endothelial-monocyte activating polypeptide II mRNA; small inducible cytokine subfamily E, member 1 (endothelial monocyte-activating)	A peptide derived from the amino terminus of endothelial-monocyte-activating polypeptide II modulates mononuclear and polymorphonuclear leukocyte functions, defines an apparently novel cellular interaction site, and induces an acute inflammatory response	U10117	1057	Cytokine
1326	4	3	7	6	859	127828	GNG7	Homo sapiens mRNA for G-protein gamma 7; Guanine nucleotide binding protein (G protein), gamma 7	Identification and cloning of human G-protein gamma 7, down-regulated in pancreatic cancer	AB010414	859	Signal	CXCR4
1327	4	3	7	7	673	87539	ALDH8	Human aldehyde dehydrogenase (ALDH8) mRNA	Cloning and characterization of genes encoding four additional human aldehyde dehydrogenase isozymes	U37519	2827	ALDH
1328	4	3	7	8	641	127337	AXIN2	Homo sapiens axin 2 (conductin, axil) (AXIN2), mRNA	Cloning of the human homolog of conductin (AXIN2), a gene mapping to chromosome 17q23-q24	NM_004655	3072	Signal	Wnt
1329	4	3	7	9	419	127799	API2	Human inhibitor of apoptosis protein 1 mRNA; Apoptosis inhibitor 2	Suppression of apoptosis in mammalian cells by NAIP and a related family of IAP genes	U45878	2916	Appoptosis, Signal	TNFR1, NFkB
1330	4	3	7	10	339	119222	ST13	Homo sapiens putative tumor suppressor ST13 (ST13) mRNA, complete cds	Differential expression of HSU17714 gene in colorectal cancer and normal colonic mucosa	U17714	3145	Supressor
1331	4	3	8	1	144	115770	TNFSF11	Homo sapiens osteoprotegerin ligand mRNA, complete cds	Osteoprotegerin ligand is a cytokine that regulates osteoclast differentiation and activation	AF053712	2271	Cytokine
1332	4	3	8	2	1107	152345	PVRL1	Homo sapiens herpesvirus entry protein C (HVEC) mRNA; Poliovirus receptor-related 1 (herpesvirus entry mediator C; nectin)	Entry of alphaherpesviruses mediated by poliovirus receptor-related protein 1 and poliovirus receptor	AF060231	1710	Signal	Th1Th2
1333	4	3	8	3	1075	833	ISG15	Human interferon-induced 17-kDa/15-kDa protein mRNA (interferon-stimulated protein, 15 kDa)	interferon; interferon-inducible protein	M13755	634	Cytokine
1334	4	3	8	4	1185	256278	TNFRSF1B	Human tumor necrosis factor receptor mRNA, TNF R2	c-myc proto-oncogene; necrosis factor receptor	M32315	3683	Cytokine, Signal	TNFR2
1335	4	3	8	5	1305	56205	INSIG1	Homo sapiens insulin induced gene 1 (INSIG1)	Cloning, human chromosomal assignment, and adipose and hepatic expression of the CL-6/INSIG1 gene	NM_005542	2587	Insulin
1336	4	3	8	6	1073	72925	C11ORF13	Human DNA-binding protein (HRC1) mRNA; Chromosome 11 open reading frame 13	The HRAS1 gene cluster: two upstream regions recognizing transcripts and a third encoding a gene with a leucine zipper	M91083	1539	TF
1337	4	3	8	7	851	110299	MAP2K7	Homo sapiens mitogen-activated protein kinase kinase 7 (MKK7) mRNA, complete cds	Human mitogen-activated protein kinase kinase 7 (MKK7) is a highly conserved c-Jun N-terminal Kinase/Stress-activated protein kinase (JNK/SAPK) kinase activated by environmental stresses and physiological stimuli	AF013588	1461	Signal	FcER
1338	4	3	8	8	723	153752	CDC25B	Human cdc25B mRNA, complete cds.	B-type cyclin; mitotic cyclin; tyrosine phosphatase	M81934	2940	CellCycle
1339	4	3	8	9	691	78854	ATP1B2	ATPase, Na+/K+ transporting, beta 2 polypeptide	Structure and expression of the human Na,K-ATPase beta 2-subunit gene	U45945	2397	ATPase
1340	4	3	8	10	849	998	PPARA	Human peroxisome proliferator activated receptor mRNA, complete cds	peroxisome proliferator-activated receptor; steroid receptor superfamily	L02932	1854	PPAR
1341	4	3	9	1	1252	193717	IL10	Human interleukin 10 (IL10) mRNA	cytokine synthesis inhibitory factor; interleukin 10	M57627	1601	Cytokine
1342	4	3	9	2	1409	302011	GNB1L	Homo sapiens G protein beta-subunit-like polypeptide (GY2)	GY2, a gene deleted in DiGeorge syndrome, encodes a G protein beta subunit-like polypeptide	AF238328	1076	Signal
1343	4	3	9	3	1375	225972	SLC7A11	Homo sapiens solute carrier family 7, (cationic amino acid transporter, y+ system) member 11	Human cystine/glutamate transporter (xCT)	NM_014331	1861	hyperosmotic stress
1344	4	3	9	4	1342	38586	HSD3B1	Homo sapiens hydroxy-delta-5-steroid dehydrogenase, 3 beta- and steroid delta-isomerase 1 (HSD3B1)	Full length cDNA structure and deduced amino acid sequence of human 3 beta-hydroxy-5-ene steroid dehydrogenase	NM_000862	1665	glucocorticoids (Cortisol)	C21-steroid
1345	4	3	9	5	572	16530	SCYA18	Homo sapiens mRNA for alternative activated macrophage specific CC chemokine 1; Small inducible cytokine subfamily A (Cys-Cys), member 18, pulmonary and activation-regulated	Alternative macrophage activation-associated CC-chemokine-1, a novel structural homologue of macrophage inflammatory protein-1 alpha with a Th2-associated expression pattern	Y13710	803	Cytokine
1346	4	3	9	6	1155	24301	POLR2E	polymerase (RNA) II (DNA directed) polypeptide E (25kD)	Isolation and molecular characterization of a cDNA encoding the 23-kDa subunit of human RNA polymerase II [published erratum appears in J Biol Chem 1991 Jul 15;266(20):13468]	J04965	1212	polymerase
1347	4	3	9	7	1123	274260	ABCC6	Homo sapiens MRP6 (MRP6) mRNA, complete cds	Expression of human MRP6, a homologue of the multidrug resistance protein gene MRP1, in tissues and cancer cells	AF076622	4535	ABC transporter
1348	4	3	9	8	366	54576	STE	Human estrogen sulfotransferase (STE) mRNA	Human liver estrogen sulfotransferase: identification by cDNA cloning and expression	U08098	1046	sulfotransferase
1349	4	3	9	9	1153	72901	CDKN2B	Human p14-CDK inhibitor mRNA, complete cds.; p15	Growth suppression by p18, a p16INK4/MTS1- and p14INK4B/MTS2-related CDK6 inhibitor, correlates with wild-type pRb function	U17075	738	CellCycle
1350	4	3	9	10	1320	247433	ATF6	Homo sapiens activating transcription factor 6 (ATF6)	Interaction of ATF6 and serum response factor	NM_007348	2474	ATF/CREB
1351	4	4	1	1	860	169476	GAPD	liver glyceraldehyde 3-phosphate dehydrogenase (GAPDH)	dehydrogenase; glyceraldehyde-3-phosphate dehydrogenase	X01677	1272	Control (HK)
1352	4	4	1	2	860	169476	GAPD	liver glyceraldehyde 3-phosphate dehydrogenase (GAPDH)	dehydrogenase; glyceraldehyde-3-phosphate dehydrogenase	X01677	1272	Control (HK)
1353	4	4	1	3	860	169476	GAPD	liver glyceraldehyde 3-phosphate dehydrogenase (GAPDH)	dehydrogenase; glyceraldehyde-3-phosphate dehydrogenase	X01677	1272	Control (HK)
1354	4	4	1	4	860	169476	GAPD	liver glyceraldehyde 3-phosphate dehydrogenase (GAPDH)	dehydrogenase; glyceraldehyde-3-phosphate dehydrogenase	X01677	1272	Control (HK)
1355	4	4	1	5	583	180952	ACTB	cytoplasmic beta-actin (ACTB)	actin; beta-actin	X00351	1761	Control (HK)
1356	4	4	1	6	583	180952	ACTB	cytoplasmic beta-actin (ACTB)	actin; beta-actin	X00351	1761	Control (HK)
1357	4	4	1	7	583	180952	ACTB	cytoplasmic beta-actin (ACTB)	actin; beta-actin	X00351	1761	Control (HK)
1358	4	4	1	8	583	180952	ACTB	cytoplasmic beta-actin (ACTB)	actin; beta-actin	X00351	1761	Control (HK)
1359	4	4	1	9	11257	-	colE1	colE1 plasmid		-	6646	Control (Negative)
1360	4	4	1	10	1256	-	phiX174	phiX174 DNA		-	5386	Control (Negative)
1361	4	4	2	1	158	317	TOP1	Human topoisomerase I mRNA, complete cds	cDNA cloning of human DNA topoisomerase I: catalytic activity of a 67.7-kDa carboxyl-terminal fragment	J03250	3645	topoiosomerase
1362	4	4	2	2	225	73083	TAF2C2	TATA box binding protein (TBP)-associated factor, RNA polymerase II, C2, 105kD	Human TAFII 105 is a cell type-specific TFIID subunit related to hTAFII130	Y09321	2556	polymerase, TF
1363	4	4	2	3	188	135756	POLK	polymerase (DNA-Directed) kappa	Mutation enhancement by DINB1, a mammalian homologue of the Escherichia coli mutagenesis protein DinB	AB027564	2663	polymerase
1364	4	4	2	4	156	1939	ERBB4	Homo sapiens receptor tyrosine kinase (ERBB4) gene, complete cds	EGF receptor-related; Her4 tyrosine kinase; receptor	L07868	5484	oncogene
1365	4	4	2	5	749	279837	GSTM2	Human glutathione transferase M2 (GSTM2) mRNA	GSTM2 gene; glutathione S-transferase; glutathione S-transferase M2; glutathione transferase	M63509	1133	GSTM
1366	4	4	2	6	142	100932	TCF17	Homo sapiens HKL1 mRNA, complete cds	Cloning, expression and mapping of a novel human zinc-finger gene TCF17 homologous to rodent Kid1	D89928	2435	Signal, TF	Wnt
1367	4	4	2	7	110	74515	ARNTL	Homo sapiens mRNA for BMAL1a; aryl hydrocarbon receptor nuclear translocator-like	cDNA cloning and tissue-specific expression of a novel basic helix-loop-helix/PAS protein (BMAL1) and identification of alternatively spliced variants with alternative translation initiation site usage	D89722	2439	Ah receptor
1368	4	4	2	8	747	195904	GNA12	Homo sapiens guanine nucleotide binding protein (G protein) alpha 12	Expression cDNA cloning of a transforming gene encoding the wild-type G alpha 12 gene product	NM_007353	1146	Signal
1369	4	4	2	9	140	87	RBL1	Human retinoblastoma related protein (p107) mRNA; Retinoblastoma-like 1	cell cycle regulation protein; retinoblastoma protein; tumor suppressor	L14812	3960	CellCycle
1370	4	4	2	10	108	81688	MET	Human MET proto-oncogene mRNA, complete cds	cell surface receptor; proto-oncogene; tyrosine kinase	J02958	4626	oncogene
1371	4	4	3	1	529	82116	MYD88	Human myleoid differentiation primary response protein MyD88 mRNA, complete cds	Molecular characterization and modular analysis of human MyD88	U70451	2682	Signal	NFkB
1372	4	4	3	2	497	251383	CHST4	Homo sapiens carbohydrate (N-acetylglucosamine 6-O) sulfotransferase 4 (CHST4)	Sulfotransferases of two specificities function in the reconstitution of high endothelial cell ligands for L-selectin	NM_005769	2032	sulfotransferase
1373	4	4	3	3	563	81170	PIM1	Human h-pim-1 protein (h-pim-1) mRNA, complete cds	c-myc proto-oncogene	M54915	2623	oncogene
1374	4	4	3	4	483	108219	WNT11	Homo sapiens mRNA for WNT11 gene	Isolation, characterisation and embryonic expression of WNT11, a gene which maps to 11q13.5 and has possible roles in the development of skeleton, kidney and lung	Y12692	1927	Signal	Wnt
1375	4	4	3	5	451	1937	RDS	Retinal degeneration, slow (retinitis pigmentosa 7)	Identification of a photoreceptor-specific mRNA encoded by the gene responsible for retinal degeneration slow (rds)	M73531	2985	ATPase
1376	4	4	3	6	561	673	IL12A	Human natural killer cell stimulatory factor (NKSF) mRNA, complete cds, clone p35	cytokine; natural killer cell stimulatory factor	M65291	1316	Cytokine, Signal	Th1Th2, IL18
1377	4	4	3	7	481	181874	IFIT4	Homo sapiens interferon induced tetratricopeptide protein IFI60 (IFIT4) mRNA, complete cds	IFI60/ISG-60 a new member of the human IFI54 family of interferon stimulated genes	AF083470	1977	Cytokine
1378	4	4	3	8	449	211593	PRKCQ	Human protein kinase C theta (PKC) mRNA; Protein kinase C, theta	Molecular cloning and characterization of PKC theta, a novel member of the protein kinase C (PKC) gene family expressed predominantly in hematopoietic cells	L07032	2705	Signal	TPO, TCR, PLC, PDGF, EGF, BCR
1379	4	4	3	9	227	4	ADH2	Human class I alcohol dehydrogenase (ADH2) beta-1 subunit mRNA	Genotyping of human alcohol dehydrogenases at the ADH2 and ADH3 loci following DNA sequence amplification	M21692	2415	ADH
1380	4	4	3	10	190	20766	CYP39A1	Homo sapiens oxysterol 7alpha-hydroxylase (CYP39A1) mRNA, complete cds.	Expression Cloning of an Oxysterol 7alpha-Hydroxylase Selective for 24-Hydroxycholesterol	AF237982	2129	P450
1381	4	4	4	1	995	109918	ARHH	H.sapiens TTF mRNA for small G protein; Ras homolog gene family, member H	TTF, a gene encoding a novel small G protein, fuses to the lymphoma-associated LAZ3 gene by t(3;4) chromosomal translocation	Z35227	1445	Signal	D4DGI
1382	4	4	4	2	915	38481	CDK6	H.sapiens mRNA PLSTIRE for serine/threonine protein kinase	serine/threonine protein kinase	X66365	1249	CellCycle
1383	4	4	4	3	1309	2522	ADCY8	H.sapiens mRNA for adenylyl cyclase	Molecular cloning of the human type VIII adenylyl cyclase	Z35309	6005	Signal	Adenylate cyclase-> PKA
1384	4	4	4	4	993	268554	CYP4F8	Homo sapiens cytochrome P450, subfamily IVF, polypeptide 8 (CYP4F8), mRNA	Gene expression of a novel cytochrome P450 of the CYP4F subfamily in human seminal vesicles	NM_007253	1587	P450
1385	4	4	4	5	913	192861	SPIB	H.sapiens Spi-B mRNA; Spi-B transcription factor (Spi-1/PU.1 related)	ets gene family; Spi-B protein	X66079	1448	TF
1386	4	4	4	6	881	2003	TRB@	Human T-cell receptor active beta-chain mRNA, complete cds	T-cell; T-cell receptor	M12886	1116	Signal	ThCell, TcCell, TCR, Blympho
1387	4	4	4	7	611	78771	PGK1	phosphoglycerate kinase 1	Isolation and DNA sequence of a full-length cDNA clone for human X chromosome-encoded phosphoglycerate kinase	V00572	1767	polymerase
1388	4	4	4	8	531	82201	CSNK2A2	Human casein kinase II alpha' subunit mRNA, complete cds	Isolation and characterization of human cDNA clones encoding the alpha and the alpha' subunits of casein kinase II	M55268	1677	Signal	Wnt, TPO, PDGF, NGF, Insulin, IL6, IL2, IGF1, EPO, EGF
1389	4	4	4	9	499	520	NR2C2	Human TR4 orphan receptor mRNA, complete cds	orphan receptor; steroid receptor	L27586	2254	NR2
1390	4	4	4	10	609	10319	UGT2B7	Human 3,4-catechol estrogen UDP-glucuronosyltransferase mRNA, complete cds	3,4-catechol estrogen UDP-glucuronosyltransferase	J05428	1855	UGT
1391	4	4	5	1	1443	28906	GMEB2	Homo sapiens glucocorticoid modulatory element binding protein 2 (GMEB2)	Two new members of the emerging KDWK family of combinatorial transcription modulators bind as a heterodimer to flexibly spaced PuCGPy half-sites	NM_012384	2364	glucocorticoids (Cortisol)
1392	4	4	5	2	1408	66578	CRHR2	Human corticotropin-releasing factor receptor 2 mRNA	Cloning and characterization of the human corticotropin-releasing factor-2 receptor complementary deoxyribonucleic acid	U34587	2110	corticotropin(ACTH)
1393	4	4	5	3	1374	145550	SLC7A9	Homo sapiens solute carrier family 7 (cationic amino acid transporter, y+ system), member 9	Molecular analysis of cystinuria in Libyan Jews: exclusion of the SLC3A1 gene and mapping of a new locus on 19q	NM_014270	1814	hyperosmotic stress
1394	4	4	5	4	1341	296261	GNAQ	Homo sapiens guanine nucleotide binding protein (G protein), q polypeptide	Molecular cloning of human G alpha q cDNA and chromosomal localization of the G alpha q gene (GNAQ) and a processed pseudogene	NM_002072	1700	Signal
1395	4	4	5	5	1043	81131	GAMT	H.sapiens mRNA for guanidinoacetate N-methyltransferase	guanidinoacetate N-methyltransferase	Z49878	993	methytransferase
1396	4	4	5	6	963	334	TIM	Human guanine nucleotide regulatory protein (tim1) mRNA, complete cds.	Expression cDNA cloning of a novel oncogene with sequence similarity to regulators of small GTP-binding proteins	U02082	2226	oncogene
1397	4	4	5	7	931	79353	TFDP1	Homo sapiens E2F-related transcription factor (DP-1) mRNA, complete cds.	E2F-related transcription factor	L23959	1440	CellCycle, TF
1398	4	4	5	8	1041	57710	FGF8	Human fibroblast growth factor 8 (FGF8); androgen-induced growth factor precursor (AIGF); HBGF8	The human FGF-8 gene localizes on chromosome 10q24 and is subjected to induction by androgen in breast cancer cells	U36223	675	GF
1399	4	4	5	9	961	95262	NFRKB	Human R kappa B mRNA, complete cds	Cloning of R kappa B, a novel DNA-binding protein that recognizes the interleukin-2 receptor alpha chain kappa B site	U08191	5281	Signal	NFkB
1400	4	4	5	10	929	181128	ELK1	Homo sapiens Elk1 mRNA, complete cds. Member of ETS oncogene family	Structural organization of the human Elk1 gene and its processed pseudogene Elk2	AB016193	2695	oncogene, Signal, TF	TCR, PDGF, NGF, MAPK, Insulin, IL6, IL2, IGF1, FcER, EPO, EGF, CXCR4, BCR
1401	4	4	6	1	158	317	TOP1	Human topoisomerase I mRNA, complete cds	cDNA cloning of human DNA topoisomerase I: catalytic activity of a 67.7-kDa carboxyl-terminal fragment	J03250	3645	topoiosomerase
1402	4	4	6	2	225	73083	TAF2C2	TATA box binding protein (TBP)-associated factor, RNA polymerase II, C2, 105kD	Human TAFII 105 is a cell type-specific TFIID subunit related to hTAFII130	Y09321	2556	polymerase, TF
1403	4	4	6	3	188	135756	POLK	polymerase (DNA-Directed) kappa	Mutation enhancement by DINB1, a mammalian homologue of the Escherichia coli mutagenesis protein DinB	AB027564	2663	polymerase
1404	4	4	6	4	156	1939	ERBB4	Homo sapiens receptor tyrosine kinase (ERBB4) gene, complete cds	EGF receptor-related; Her4 tyrosine kinase; receptor	L07868	5484	oncogene
1405	4	4	6	5	749	279837	GSTM2	Human glutathione transferase M2 (GSTM2) mRNA	GSTM2 gene; glutathione S-transferase; glutathione S-transferase M2; glutathione transferase	M63509	1133	GSTM
1406	4	4	6	6	142	100932	TCF17	Homo sapiens HKL1 mRNA, complete cds	Cloning, expression and mapping of a novel human zinc-finger gene TCF17 homologous to rodent Kid1	D89928	2435	Signal, TF	Wnt
1407	4	4	6	7	110	74515	ARNTL	Homo sapiens mRNA for BMAL1a; aryl hydrocarbon receptor nuclear translocator-like	cDNA cloning and tissue-specific expression of a novel basic helix-loop-helix/PAS protein (BMAL1) and identification of alternatively spliced variants with alternative translation initiation site usage	D89722	2439	Ah receptor
1408	4	4	6	8	747	195904	GNA12	Homo sapiens guanine nucleotide binding protein (G protein) alpha 12	Expression cDNA cloning of a transforming gene encoding the wild-type G alpha 12 gene product	NM_007353	1146	Signal
1409	4	4	6	9	140	87	RBL1	Human retinoblastoma related protein (p107) mRNA; Retinoblastoma-like 1	cell cycle regulation protein; retinoblastoma protein; tumor suppressor	L14812	3960	CellCycle
1410	4	4	6	10	108	81688	MET	Human MET proto-oncogene mRNA, complete cds	cell surface receptor; proto-oncogene; tyrosine kinase	J02958	4626	oncogene
1411	4	4	7	1	529	82116	MYD88	Human myleoid differentiation primary response protein MyD88 mRNA, complete cds	Molecular characterization and modular analysis of human MyD88	U70451	2682	Signal	NFkB
1412	4	4	7	2	497	251383	CHST4	Homo sapiens carbohydrate (N-acetylglucosamine 6-O) sulfotransferase 4 (CHST4)	Sulfotransferases of two specificities function in the reconstitution of high endothelial cell ligands for L-selectin	NM_005769	2032	sulfotransferase
1413	4	4	7	3	563	81170	PIM1	Human h-pim-1 protein (h-pim-1) mRNA, complete cds	c-myc proto-oncogene	M54915	2623	oncogene
1414	4	4	7	4	483	108219	WNT11	Homo sapiens mRNA for WNT11 gene	Isolation, characterisation and embryonic expression of WNT11, a gene which maps to 11q13.5 and has possible roles in the development of skeleton, kidney and lung	Y12692	1927	Signal	Wnt
1415	4	4	7	5	451	1937	RDS	Retinal degeneration, slow (retinitis pigmentosa 7)	Identification of a photoreceptor-specific mRNA encoded by the gene responsible for retinal degeneration slow (rds)	M73531	2985	ATPase
1416	4	4	7	6	561	673	IL12A	Human natural killer cell stimulatory factor (NKSF) mRNA, complete cds, clone p35	cytokine; natural killer cell stimulatory factor	M65291	1316	Cytokine, Signal	Th1Th2, IL18
1417	4	4	7	7	481	181874	IFIT4	Homo sapiens interferon induced tetratricopeptide protein IFI60 (IFIT4) mRNA, complete cds	IFI60/ISG-60 a new member of the human IFI54 family of interferon stimulated genes	AF083470	1977	Cytokine
1418	4	4	7	8	449	211593	PRKCQ	Human protein kinase C theta (PKC) mRNA; Protein kinase C, theta	Molecular cloning and characterization of PKC theta, a novel member of the protein kinase C (PKC) gene family expressed predominantly in hematopoietic cells	L07032	2705	Signal	TPO, TCR, PLC, PDGF, EGF, BCR
1419	4	4	7	9	227	4	ADH2	Human class I alcohol dehydrogenase (ADH2) beta-1 subunit mRNA	Genotyping of human alcohol dehydrogenases at the ADH2 and ADH3 loci following DNA sequence amplification	M21692	2415	ADH
1420	4	4	7	10	190	20766	CYP39A1	Homo sapiens oxysterol 7alpha-hydroxylase (CYP39A1) mRNA, complete cds.	Expression Cloning of an Oxysterol 7alpha-Hydroxylase Selective for 24-Hydroxycholesterol	AF237982	2129	P450
1421	4	4	8	1	995	109918	ARHH	H.sapiens TTF mRNA for small G protein; Ras homolog gene family, member H	TTF, a gene encoding a novel small G protein, fuses to the lymphoma-associated LAZ3 gene by t(3;4) chromosomal translocation	Z35227	1445	Signal	D4DGI
1422	4	4	8	2	915	38481	CDK6	H.sapiens mRNA PLSTIRE for serine/threonine protein kinase	serine/threonine protein kinase	X66365	1249	CellCycle
1423	4	4	8	3	1309	2522	ADCY8	H.sapiens mRNA for adenylyl cyclase	Molecular cloning of the human type VIII adenylyl cyclase	Z35309	6005	Signal	Adenylate cyclase-> PKA
1424	4	4	8	4	993	268554	CYP4F8	Homo sapiens cytochrome P450, subfamily IVF, polypeptide 8 (CYP4F8), mRNA	Gene expression of a novel cytochrome P450 of the CYP4F subfamily in human seminal vesicles	NM_007253	1587	P450
1425	4	4	8	5	913	192861	SPIB	H.sapiens Spi-B mRNA; Spi-B transcription factor (Spi-1/PU.1 related)	ets gene family; Spi-B protein	X66079	1448	TF
1426	4	4	8	6	881	2003	TRB@	Human T-cell receptor active beta-chain mRNA, complete cds	T-cell; T-cell receptor	M12886	1116	Signal	ThCell, TcCell, TCR, Blympho
1427	4	4	8	7	611	78771	PGK1	phosphoglycerate kinase 1	Isolation and DNA sequence of a full-length cDNA clone for human X chromosome-encoded phosphoglycerate kinase	V00572	1767	polymerase
1428	4	4	8	8	531	82201	CSNK2A2	Human casein kinase II alpha' subunit mRNA, complete cds	Isolation and characterization of human cDNA clones encoding the alpha and the alpha' subunits of casein kinase II	M55268	1677	Signal	Wnt, TPO, PDGF, NGF, Insulin, IL6, IL2, IGF1, EPO, EGF
1429	4	4	8	9	499	520	NR2C2	Human TR4 orphan receptor mRNA, complete cds	orphan receptor; steroid receptor	L27586	2254	NR2
1430	4	4	8	10	609	10319	UGT2B7	Human 3,4-catechol estrogen UDP-glucuronosyltransferase mRNA, complete cds	3,4-catechol estrogen UDP-glucuronosyltransferase	J05428	1855	UGT
1431	4	4	9	1	1443	28906	GMEB2	Homo sapiens glucocorticoid modulatory element binding protein 2 (GMEB2)	Two new members of the emerging KDWK family of combinatorial transcription modulators bind as a heterodimer to flexibly spaced PuCGPy half-sites	NM_012384	2364	glucocorticoids (Cortisol)
1432	4	4	9	2	1408	66578	CRHR2	Human corticotropin-releasing factor receptor 2 mRNA	Cloning and characterization of the human corticotropin-releasing factor-2 receptor complementary deoxyribonucleic acid	U34587	2110	corticotropin(ACTH)
1433	4	4	9	3	1374	145550	SLC7A9	Homo sapiens solute carrier family 7 (cationic amino acid transporter, y+ system), member 9	Molecular analysis of cystinuria in Libyan Jews: exclusion of the SLC3A1 gene and mapping of a new locus on 19q	NM_014270	1814	hyperosmotic stress
1434	4	4	9	4	1341	296261	GNAQ	Homo sapiens guanine nucleotide binding protein (G protein), q polypeptide	Molecular cloning of human G alpha q cDNA and chromosomal localization of the G alpha q gene (GNAQ) and a processed pseudogene	NM_002072	1700	Signal
1435	4	4	9	5	1043	81131	GAMT	H.sapiens mRNA for guanidinoacetate N-methyltransferase	guanidinoacetate N-methyltransferase	Z49878	993	methytransferase
1436	4	4	9	6	963	334	TIM	Human guanine nucleotide regulatory protein (tim1) mRNA, complete cds.	Expression cDNA cloning of a novel oncogene with sequence similarity to regulators of small GTP-binding proteins	U02082	2226	oncogene
1437	4	4	9	7	931	79353	TFDP1	Homo sapiens E2F-related transcription factor (DP-1) mRNA, complete cds.	E2F-related transcription factor	L23959	1440	CellCycle, TF
1438	4	4	9	8	1041	57710	FGF8	Human fibroblast growth factor 8 (FGF8); androgen-induced growth factor precursor (AIGF); HBGF8	The human FGF-8 gene localizes on chromosome 10q24 and is subjected to induction by androgen in breast cancer cells	U36223	675	GF
1439	4	4	9	9	961	95262	NFRKB	Human R kappa B mRNA, complete cds	Cloning of R kappa B, a novel DNA-binding protein that recognizes the interleukin-2 receptor alpha chain kappa B site	U08191	5281	Signal	NFkB
1440	4	4	9	10	929	181128	ELK1	Homo sapiens Elk1 mRNA, complete cds. Member of ETS oncogene family	Structural organization of the human Elk1 gene and its processed pseudogene Elk2	AB016193	2695	oncogene, Signal, TF	TCR, PDGF, NGF, MAPK, Insulin, IL6, IL2, IGF1, FcER, EPO, EGF, CXCR4, BCR
1441	5	1	1	1	885	278242	K-ALPHA-1	human alpha-tubulin mRNA, complete cds	Expression of human alpha-tubulin genes: interspecies conservation of 3' untranslated regions	K00558	1596	Control (HK)
1442	5	1	1	2	885	278242	K-ALPHA-1	human alpha-tubulin mRNA, complete cds	Expression of human alpha-tubulin genes: interspecies conservation of 3' untranslated regions	K00558	1596	Control (HK)
1443	5	1	1	3	885	278242	K-ALPHA-1	human alpha-tubulin mRNA, complete cds	Expression of human alpha-tubulin genes: interspecies conservation of 3' untranslated regions	K00558	1596	Control (HK)
1444	5	1	1	4	885	278242	K-ALPHA-1	human alpha-tubulin mRNA, complete cds	Expression of human alpha-tubulin genes: interspecies conservation of 3' untranslated regions	K00558	1596	Control (HK)
1445	5	1	1	5	309	82314	HPRT1	Human hypoxanthine-guanine phosphoribosyltransferase (HPRT) IMP:pyrophosphate phosphoribosyltransferase	complementary DNA; transferase	V00530	1331	Control (HK)
1446	5	1	1	6	309	82314	HPRT1	Human hypoxanthine-guanine phosphoribosyltransferase (HPRT) IMP:pyrophosphate phosphoribosyltransferase	complementary DNA; transferase	V00530	1331	Control (HK)
1447	5	1	1	7	309	82314	HPRT1	Human hypoxanthine-guanine phosphoribosyltransferase (HPRT) IMP:pyrophosphate phosphoribosyltransferase	complementary DNA; transferase	V00530	1331	Control (HK)
1448	5	1	1	8	309	82314	HPRT1	Human hypoxanthine-guanine phosphoribosyltransferase (HPRT) IMP:pyrophosphate phosphoribosyltransferase	complementary DNA; transferase	V00530	1331	Control (HK)
1449	5	1	1	9	11257	-	colE1	colE1 plasmid		-	6646	Control (Negative)
1450	5	1	1	10	1256	-	phiX174	phiX174 DNA		-	5386	Control (Negative)
1451	5	1	2	1	312	1722	IL1A	Human mRNA for interleukin 1-alpha	interleukin; interleukin 1; lymphokine	X02531	2002	Cytokine, Signal	NF-kB, Eryth
1452	5	1	2	2	422	66772	TAF2N	TATA box binding protein (TBP)-associated factor, RNA polymerase II, N, 68kD (RNA-binding protein 56)	Cloning and mapping of a human RBP56 gene encoding a putative RNA binding protein similar to FUS/TLS and EWS proteins	U51334	2153	polymerase, TF
1453	5	1	2	3	390	121044	TAF1B	TATA box binding protein (TBP)-associated factor, RNA polymerase I, B, 63kD	Reconstitution of transcription factor SL1: exclusive binding of TBP by SL1 or TFIID subunits	L39061	1703	polymerase, TF
1454	5	1	2	4	310	20315	IFIT1	Human mRNA for 56-KDa protein induced by interferon	interferon response	X03557	1642	Cytokine
1455	5	1	2	5	376	587	AADAC	Human arylacetamide deacetylase mRNA	arylacetamide deacetylase; esterase; lipase	L32179	1599	esterase
1456	5	1	2	6	344	75452	HSPA2	Human heat shock protein mRNA, complete cds; Heat shock 70kD protein 2	alternatively spliced mRNA corresponding to the rodent testis enriched heat shock protein 70 kDa family member	U56725	4858	hsp
1457	5	1	2	7	264	89497	LMNB1	Human lamin B mRNA, complete cds,	In vitro posttranslational modification of lamin B cloned from a human T-cell line	M34458	2509	Signal	TNFR1, FAS
1458	5	1	2	8	374	111749	PMS1	Human DNA mismatch repair protein PMS1 (PMS1 protein homolog 1)	Mutations of two PMS homologues in hereditary nonpolyposis colon cancer	U13695	3063	DNArepair
1459	5	1	2	9	342	194695	ARHI	Homo sapiens putative tumor supressor NOEY2 mRNA; Ras homolog gene family, member I	NOEY2 (ARHI), an imprinted putative tumor suppressor gene in ovarian and breast carcinomas	U96750	1495	Signal, suppressor	D4DGI
1460	5	1	2	10	15	194562	TERF1	Homo sapiens telomeric repeat binding factor (NIMA-interacting) 1	A mammalian factor that binds telomeric TTAGGG repeats in vitro	NM_003218	2626	oncogene
1461	5	1	3	1	822	79387	PSMC5	Proteasome (prosome, macropain) 26S subunit, ATPase, 5	A 'double adaptor' method for improved shotgun library construction	AF035309	1793	ATPase
1462	5	1	3	2	694	103124	ATP2B3	ATPase, Ca++ transporting, plasma membrane 3	Primary structure of human plasma membrane Ca(2+)-ATPase isoform 3	U57971	4234	ATPase
1463	5	1	3	3	808	162808	PIK3CD	Human phosphatidylinositol 3-kinase catalytic subunit p110delta mRNAPhosphoinositide-3-kinase, catalytic, delta polypeptide	p110delta, a novel phosphatidylinositol 3-kinase catalytic subunit that associates with p85 and is expressed predominantly in leukocytes	U86453	5220	Signal	TPO, TCR, PLC, PDGF, NGF, Insulin, IL4, IGF1, FcER, EGF, CXCR4
1464	5	1	3	4	776	181366	HLA-DRB5	Human MHC class II HLA DR5 DR-beta-chain mRNA, complete cds	antigen; cell surface glycoprotein; class II gene; glycoprotein; histocompatibility antigen; integral membrane protein; major histocompatibility complex	M11867	1097	Signal	Th1Th2
1465	5	1	3	5	648	256583	ILF3	Human nuclear factor NF90 mRNA, complete cds	Cloning and expression of cyclosporin A- and FK506-sensitive nuclear factor of activated T-cells: NF45 and NF90	U10324	3505	Cytokine
1466	5	1	3	6	806	79402	POLR2C	polymerase (RNA) II (DNA directed) polypeptide C (33kD)	Cloning and characterization of the human RNA polymerase I subunit hRPA40	AF008443	833	polymerase
1467	5	1	3	7	1280	197540	HIF1A	Homo sapiens hypoxia-inducible factor 1, alpha subunit (basic helix-loop-helix transcription factor)	Hypoxia-inducible factor 1 is a basic-helix-loop-helix-PAS heterodimer regulated by cellular O2 tension	NM_001530	3933	hypoxia, TF
1468	5	1	3	8	646	180107	POLB	polymerase (DNA directed), beta	Sequence of human DNA polymerase beta mRNA obtained through cDNA cloning	D29013	1259	polymerase
1469	5	1	3	9	424	80205	PIM2	Human pim-2 protooncogene homolog pim-2h mRNA, complete cds.	The human Pim-2 proto-oncogene and its testicular expression	U77735	2088	oncogene
1470	5	1	3	10	392	25647	FOS	Homo sapiens v-fos FBJ murine osteosarcoma viral oncogene homolog (FOS), mRNA.	Complete nucleotide sequence of a human c-onc gene: deduced amino acid sequence of the human c-fos protein	NM_005252	2084	oncogene, Signal, TF	TPO, TCR, PDGF, NGF, Insulin, IL6, IL3, IL2, IGF1, FcER, EPO, EGF, CXCR4, BCR
1471	5	1	4	1	1192	3446	MAP2K1	Homosapiens ERK activator kinase (MEK1) mRNA	ERK activator kinase; MEK kinase	L11284	2222	Signal	TPO, TGFbeta, TCR, PDGF, NGF, MAPK, Insulin, IL6, IL3, IL2, IGF1, FcER, EPO, EGF, CXCR4, BCR
1472	5	1	4	2	1160	276916	NR1D1	Homo sapiens mRNA for Rev-ErbAalpha protein (hRev gene).	Isolation of a cDNA encoding human Rev-ErbA alpha: transcription from the noncoding DNA strand of a thyroid hormone receptor gene results in a related protein that does not bind thyroid hormone	X72631	2355	NR1
1473	5	1	4	3	70	2399	MMP14	Matrix metalloproteinase 14	MMP family; membrane-type matrix metalloproteinase; pro-gelatinase A activation; transmembrane protein	D26512	3403	oncogene
1474	5	1	4	4	1190	1119	NR4A1	Human TR3 orphan receptor mRNA, complete cds.	DNA-binding protein; TR3 orphan receptor; androgen-related protein; epidermal growth factor-related protein; orphan receptor; steroid receptor superfamily	L13740	2464	NR4
1475	5	1	4	5	1158	150675	POLR2K	polymerase (RNA) II (DNA directed) polypeptide K (7.0kD)	Four subunits that are shared by the three classes of RNA polymerase are functionally interchangeable between Homo sapiens and Saccharomyces cerevisiae	Z47727	341	polymerase
1476	5	1	4	6	1078	17958	CST	Homo sapiens mRNA for cerebroside sulfotransferase	cerebroside sulfotransferase	D88667	1791	sulfotransferase
1477	5	1	4	7	856	2303	EPO	Human mRNA for fetal erythropoietin	erythropoietin; glycoprotein hormone; hormone; signal peptide	X02157	1342	Cytokine, Signal	Eryth, EPO
1478	5	1	4	8	824	78846	HSPB2	Homo sapiens mRNA for MKBP; Heat shock 27kD protein 2	MKBP, a novel member of the small heat shock protein family, binds and activates the myotonic dystrophy protein kinase	D89617	874	hsp
1479	5	1	4	9	696	78089	ATP6S14	ATPase, vacuolar, 14 kD	Cloning, sequencing and expression of a novel cDNA encoding human vacuolar ATPase (14-kDa subunit)	D49400	680	ATPase
1480	5	1	4	10	854	121503	THRB	Human c-erb-A mRNA for thyroid hormone receptor	cellular oncogene; erbA cellular oncogene; erbA oncogene; hormone receptor; steroid hormone receptor; thyroid hormone receptor.	X04707	1698	oncogene
1481	5	1	5	1	0	-	blank
1482	5	1	5	2	1416	75984	CSH2	Human mRNA encoding placental lactogen hormone	complementary DNA; lactogen; placental lactogen; signal peptide	V00573	789	GH
1483	5	1	5	3	1381	46348	BDKRB1	Homo sapiens bradykinin receptor B1	Expression cloning of a human B1 bradykinin receptor	NM_000710	1082	heart stress
1484	5	1	5	4	1348	23449	LOC55971	Homo sapiens insulin receptor tyrosine kinase substrate mRNA	A novel gene expressed in the human adrenal gland	AF119666	2120	Insulin
1485	5	1	5	5	862	2233	CSF3	Human mRNA for granulocyte colony-stimulating factor (G-CSF).	colony stimulating factor; glycoprotein; signal peptide	X03438	1508	Cytokine, Signal	Eryth
1486	5	1	5	6	1208	38095	ABCA8	Homo sapiens mRNA for KIAA0822 protein, complete cds	Prediction of the coding sequences of unidentified human genes. XII. The complete sequences of 100 new cDNA clones from brain which code for large proteins in vitro	AB020629	5677	ABC transporter
1487	5	1	5	7	1128	79283	SELPLG	selectin P ligand	Expression cloning of a functional glycoprotein ligand for P-selectin	U02297	1649	Selectin
1488	5	1	5	8	695	57690	CRYBA4	Human beta-A4 crystallin (CRYBA4) mRNA	Sequence analysis of betaA3, betaB3, and betaA4 crystallins completes the identification of the major proteins in young human lens	U59057	809	sulfotransferase
1489	5	1	5	9	1206	1666	GNA13	Human guanine nucleotide regulatory protein (G13) mRNA; Guanine nucleotide binding protein (G protein), alpha 13	guanine nucleotide regulatory protein	L22075	1402	Signal	CXCR4
1490	5	1	5	10	1126	80475	POLR2J	polymerase (RNA) II (DNA directed) polypeptide J (13.3kD)	Cloning of a novel human RNA polymerase II subunit downregulated by doxorubicin: new potential mechanisms of drug related toxicity	L37127	607	polymerase
1491	5	1	6	1	312	1722	IL1A	Human mRNA for interleukin 1-alpha	interleukin; interleukin 1; lymphokine	X02531	2002	Cytokine, Signal	NF-kB, Eryth
1492	5	1	6	2	422	66772	TAF2N	TATA box binding protein (TBP)-associated factor, RNA polymerase II, N, 68kD (RNA-binding protein 56)	Cloning and mapping of a human RBP56 gene encoding a putative RNA binding protein similar to FUS/TLS and EWS proteins	U51334	2153	polymerase, TF
1493	5	1	6	3	390	121044	TAF1B	TATA box binding protein (TBP)-associated factor, RNA polymerase I, B, 63kD	Reconstitution of transcription factor SL1: exclusive binding of TBP by SL1 or TFIID subunits	L39061	1703	polymerase, TF
1494	5	1	6	4	310	20315	IFIT1	Human mRNA for 56-KDa protein induced by interferon	interferon response	X03557	1642	Cytokine
1495	5	1	6	5	376	587	AADAC	Human arylacetamide deacetylase mRNA	arylacetamide deacetylase; esterase; lipase	L32179	1599	esterase
1496	5	1	6	6	344	75452	HSPA2	Human heat shock protein mRNA, complete cds; Heat shock 70kD protein 2	alternatively spliced mRNA corresponding to the rodent testis enriched heat shock protein 70 kDa family member	U56725	4858	hsp
1497	5	1	6	7	264	89497	LMNB1	Human lamin B mRNA, complete cds,	In vitro posttranslational modification of lamin B cloned from a human T-cell line	M34458	2509	Signal	TNFR1, FAS
1498	5	1	6	8	374	111749	PMS1	Human DNA mismatch repair protein PMS1 (PMS1 protein homolog 1)	Mutations of two PMS homologues in hereditary nonpolyposis colon cancer	U13695	3063	DNArepair
1499	5	1	6	9	342	194695	ARHI	Homo sapiens putative tumor supressor NOEY2 mRNA; Ras homolog gene family, member I	NOEY2 (ARHI), an imprinted putative tumor suppressor gene in ovarian and breast carcinomas	U96750	1495	Signal, suppressor	D4DGI
1500	5	1	6	10	15	194562	TERF1	Homo sapiens telomeric repeat binding factor (NIMA-interacting) 1	A mammalian factor that binds telomeric TTAGGG repeats in vitro	NM_003218	2626	oncogene
1501	5	1	7	1	822	79387	PSMC5	Proteasome (prosome, macropain) 26S subunit, ATPase, 5	A 'double adaptor' method for improved shotgun library construction	AF035309	1793	ATPase
1502	5	1	7	2	694	103124	ATP2B3	ATPase, Ca++ transporting, plasma membrane 3	Primary structure of human plasma membrane Ca(2+)-ATPase isoform 3	U57971	4234	ATPase
1503	5	1	7	3	808	162808	PIK3CD	Human phosphatidylinositol 3-kinase catalytic subunit p110delta mRNAPhosphoinositide-3-kinase, catalytic, delta polypeptide	p110delta, a novel phosphatidylinositol 3-kinase catalytic subunit that associates with p85 and is expressed predominantly in leukocytes	U86453	5220	Signal	TPO, TCR, PLC, PDGF, NGF, Insulin, IL4, IGF1, FcER, EGF, CXCR4
1504	5	1	7	4	776	181366	HLA-DRB5	Human MHC class II HLA DR5 DR-beta-chain mRNA, complete cds	antigen; cell surface glycoprotein; class II gene; glycoprotein; histocompatibility antigen; integral membrane protein; major histocompatibility complex	M11867	1097	Signal	Th1Th2
1505	5	1	7	5	648	256583	ILF3	Human nuclear factor NF90 mRNA, complete cds	Cloning and expression of cyclosporin A- and FK506-sensitive nuclear factor of activated T-cells: NF45 and NF90	U10324	3505	Cytokine
1506	5	1	7	6	806	79402	POLR2C	polymerase (RNA) II (DNA directed) polypeptide C (33kD)	Cloning and characterization of the human RNA polymerase I subunit hRPA40	AF008443	833	polymerase
1507	5	1	7	7	1280	197540	HIF1A	Homo sapiens hypoxia-inducible factor 1, alpha subunit (basic helix-loop-helix transcription factor)	Hypoxia-inducible factor 1 is a basic-helix-loop-helix-PAS heterodimer regulated by cellular O2 tension	NM_001530	3933	hypoxia, TF
1508	5	1	7	8	646	180107	POLB	polymerase (DNA directed), beta	Sequence of human DNA polymerase beta mRNA obtained through cDNA cloning	D29013	1259	polymerase
1509	5	1	7	9	424	80205	PIM2	Human pim-2 protooncogene homolog pim-2h mRNA, complete cds.	The human Pim-2 proto-oncogene and its testicular expression	U77735	2088	oncogene
1510	5	1	7	10	392	25647	FOS	Homo sapiens v-fos FBJ murine osteosarcoma viral oncogene homolog (FOS), mRNA.	Complete nucleotide sequence of a human c-onc gene: deduced amino acid sequence of the human c-fos protein	NM_005252	2084	oncogene, Signal, TF	TPO, TCR, PDGF, NGF, Insulin, IL6, IL3, IL2, IGF1, FcER, EPO, EGF, CXCR4, BCR
1511	5	1	8	1	1192	3446	MAP2K1	Homosapiens ERK activator kinase (MEK1) mRNA	ERK activator kinase; MEK kinase	L11284	2222	Signal	TPO, TGFbeta, TCR, PDGF, NGF, MAPK, Insulin, IL6, IL3, IL2, IGF1, FcER, EPO, EGF, CXCR4, BCR
1512	5	1	8	2	1160	276916	NR1D1	Homo sapiens mRNA for Rev-ErbAalpha protein (hRev gene).	Isolation of a cDNA encoding human Rev-ErbA alpha: transcription from the noncoding DNA strand of a thyroid hormone receptor gene results in a related protein that does not bind thyroid hormone	X72631	2355	NR1
1513	5	1	8	3	70	2399	MMP14	Matrix metalloproteinase 14	MMP family; membrane-type matrix metalloproteinase; pro-gelatinase A activation; transmembrane protein	D26512	3403	oncogene
1514	5	1	8	4	1190	1119	NR4A1	Human TR3 orphan receptor mRNA, complete cds.	DNA-binding protein; TR3 orphan receptor; androgen-related protein; epidermal growth factor-related protein; orphan receptor; steroid receptor superfamily	L13740	2464	NR4
1515	5	1	8	5	1158	150675	POLR2K	polymerase (RNA) II (DNA directed) polypeptide K (7.0kD)	Four subunits that are shared by the three classes of RNA polymerase are functionally interchangeable between Homo sapiens and Saccharomyces cerevisiae	Z47727	341	polymerase
1516	5	1	8	6	1078	17958	CST	Homo sapiens mRNA for cerebroside sulfotransferase	cerebroside sulfotransferase	D88667	1791	sulfotransferase
1517	5	1	8	7	856	2303	EPO	Human mRNA for fetal erythropoietin	erythropoietin; glycoprotein hormone; hormone; signal peptide	X02157	1342	Cytokine, Signal	Eryth, EPO
1518	5	1	8	8	824	78846	HSPB2	Homo sapiens mRNA for MKBP; Heat shock 27kD protein 2	MKBP, a novel member of the small heat shock protein family, binds and activates the myotonic dystrophy protein kinase	D89617	874	hsp
1519	5	1	8	9	696	78089	ATP6S14	ATPase, vacuolar, 14 kD	Cloning, sequencing and expression of a novel cDNA encoding human vacuolar ATPase (14-kDa subunit)	D49400	680	ATPase
1520	5	1	8	10	854	121503	THRB	Human c-erb-A mRNA for thyroid hormone receptor	cellular oncogene; erbA cellular oncogene; erbA oncogene; hormone receptor; steroid hormone receptor; thyroid hormone receptor.	X04707	1698	oncogene
1521	5	1	9	1	0	-	blank
1522	5	1	9	2	1416	75984	CSH2	Human mRNA encoding placental lactogen hormone	complementary DNA; lactogen; placental lactogen; signal peptide	V00573	789	GH
1523	5	1	9	3	1381	46348	BDKRB1	Homo sapiens bradykinin receptor B1	Expression cloning of a human B1 bradykinin receptor	NM_000710	1082	heart stress
1524	5	1	9	4	1348	23449	LOC55971	Homo sapiens insulin receptor tyrosine kinase substrate mRNA	A novel gene expressed in the human adrenal gland	AF119666	2120	Insulin
1525	5	1	9	5	862	2233	CSF3	Human mRNA for granulocyte colony-stimulating factor (G-CSF).	colony stimulating factor; glycoprotein; signal peptide	X03438	1508	Cytokine, Signal	Eryth
1526	5	1	9	6	1208	38095	ABCA8	Homo sapiens mRNA for KIAA0822 protein, complete cds	Prediction of the coding sequences of unidentified human genes. XII. The complete sequences of 100 new cDNA clones from brain which code for large proteins in vitro	AB020629	5677	ABC transporter
1527	5	1	9	7	1128	79283	SELPLG	selectin P ligand	Expression cloning of a functional glycoprotein ligand for P-selectin	U02297	1649	Selectin
1528	5	1	9	8	695	57690	CRYBA4	Human beta-A4 crystallin (CRYBA4) mRNA	Sequence analysis of betaA3, betaB3, and betaA4 crystallins completes the identification of the major proteins in young human lens	U59057	809	sulfotransferase
1529	5	1	9	9	1206	1666	GNA13	Human guanine nucleotide regulatory protein (G13) mRNA; Guanine nucleotide binding protein (G protein), alpha 13	guanine nucleotide regulatory protein	L22075	1402	Signal	CXCR4
1530	5	1	9	10	1126	80475	POLR2J	polymerase (RNA) II (DNA directed) polypeptide J (13.3kD)	Cloning of a novel human RNA polymerase II subunit downregulated by doxorubicin: new potential mechanisms of drug related toxicity	L37127	607	polymerase
1531	5	2	1	1	860	169476	GAPD	liver glyceraldehyde 3-phosphate dehydrogenase (GAPDH)	dehydrogenase; glyceraldehyde-3-phosphate dehydrogenase	X01677	1272	Control (HK)
1532	5	2	1	2	860	169476	GAPD	liver glyceraldehyde 3-phosphate dehydrogenase (GAPDH)	dehydrogenase; glyceraldehyde-3-phosphate dehydrogenase	X01677	1272	Control (HK)
1533	5	2	1	3	860	169476	GAPD	liver glyceraldehyde 3-phosphate dehydrogenase (GAPDH)	dehydrogenase; glyceraldehyde-3-phosphate dehydrogenase	X01677	1272	Control (HK)
1534	5	2	1	4	860	169476	GAPD	liver glyceraldehyde 3-phosphate dehydrogenase (GAPDH)	dehydrogenase; glyceraldehyde-3-phosphate dehydrogenase	X01677	1272	Control (HK)
1535	5	2	1	5	583	180952	ACTB	cytoplasmic beta-actin (ACTB)	actin; beta-actin	X00351	1761	Control (HK)
1536	5	2	1	6	583	180952	ACTB	cytoplasmic beta-actin (ACTB)	actin; beta-actin	X00351	1761	Control (HK)
1537	5	2	1	7	583	180952	ACTB	cytoplasmic beta-actin (ACTB)	actin; beta-actin	X00351	1761	Control (HK)
1538	5	2	1	8	583	180952	ACTB	cytoplasmic beta-actin (ACTB)	actin; beta-actin	X00351	1761	Control (HK)
1539	5	2	1	9	11257	-	colE1	colE1 plasmid		-	6646	Control (Negative)
1540	5	2	1	10	1256	-	phiX174	phiX174 DNA		-	5386	Control (Negative)
1541	5	2	2	1	163	77225	ADPRTL1	ADP-ribosyltransferase (NAD+; poly (ADP-ribose) polymerase)-like 1	Identification of a novel gene (ADPRTL1) encoding a potential Poly(ADP-ribosyl)transferase protein	AF057160	5414	polymerase
1542	5	2	2	2	230	77617	SP100	Human nuclear autoantigen (SP-100) mRNA	autoantigen; nuclear antigen	M60618	1879	Signal
1543	5	2	2	3	198	31314	RBBP7	Human retinoblastoma-binding protein (RbAp46) mRNA, complete cds	Dual retinoblastoma-binding proteins with properties related to a negative regulator of ras in yeast	U35143	1929	Signal
1544	5	2	2	4	161	152213	WNT5A	Homo sapiens proto-oncogene (Wnt-5a) mRNA, complete cds	Molecular cloning of the human proto-oncogene Wnt-5A and mapping of the gene (WNT5A) to chromosome 3p14-p21	L20861	4114	oncogene, Signal	Wnt
1545	5	2	2	5	754	1686	GNA11	Human guanine nucleotide-binding regulatory protein (G-y-alpha) mRNA; Guanine nucleotide binding protein (G protein), alpha 11 (Gq class)	Guanine nucleotide-binding regulatory proteins in retinal pigment epithelial cells	M69013	1540	Signal	CXCR4
1546	5	2	2	6	195	78546	ATP2B1	ATPase, Ca++ transporting, plasma membrane 1	Complete primary structure of a human plasma membrane Ca2+ pump	J04027	4398	ATPase
1547	5	2	2	7	115	96063	PTPN11	Homo sapiens SH-PTP3 mRNA for protein-tyrosine phosphatase; Protein tyrosine phosphatase, non-receptor type 11; Shp2	Molecular cloning of a novel protein-tyrosine phosphatase SH-PTP3 with sequence similarity to the src-homology region 2	D13540	2543	Signal	Insulin, IL6, IGF1
1548	5	2	2	8	752	89433	ABCC1	Human multidrug resistance-associated protein (MRP) mRNA, complete cds	multidrug resistance-associated protein; transporter	L05628	5011	ABC transporter
1549	5	2	2	9	193	40034	ITGA4	Human integrin alpha 4 subunit mRNA, complete cds; Integrin, alpha 4 (antigen CD49D, alpha 4 subunit of VLA-4 receptor)	The primary structure of the alpha 4 subunit of VLA-4: homology to other integrins and a possible cell-cell adhesion function	L12002	3567	Signal	monocyte
1550	5	2	2	10	113	46700	ING1	Homo sapiens growth inhibitor p33ING1 (ING1) mRNA, complete cds	Extension of the replicative life span of human diploid fibroblasts by inhibition of the p33ING1 candidate tumor suppressor	AF001954	2061	Signal, Supressor	p53
1551	5	2	3	1	1290	20196	ADCY9	Homo sapiens adenylate cyclase 9 (ADCY9)	Control of a novel adenylyl cyclase by calcineurin	NM_001116	4985	Signal	Adenylate cyclase-> PKA
1552	5	2	3	2	502	75117	ILF2	Human nuclear factor NF45 mRNA, complete cds	Cloning and expression of cyclosporin A- and FK506-sensitive nuclear factor of activated T-cells: NF45 and NF90	U10323	1552	Cytokine
1553	5	2	3	3	568	96103	TAF2D	TATA box binding protein (TBP)-associated factor, RNA polymerase II, D, 100kD	Specific interactions and potential functions of human TAFII100	U80191	2751	polymerase, TF
1554	5	2	3	4	536	169610	CD44	CD44 antigen (homing function and Indian blood group system)	The multispecific cell adhesion molecule CD44 is represented in reticulocyte cDNA	M59040	1794	Signal	neutrophil, monocyte
1555	5	2	3	5	456	250745	RPC62	polymerase (RNA) III (DNA directed) (62kD)	Three human RNA polymerase III-specific subunits form a subcomplex with a selective function in specific transcription initiation	U93867	1843	polymerase
1556	5	2	3	6	566	250811	RALB	Human GTP-binding protein (RALB) mRNA, complete cds.	Chromosomal localization and cDNA sequence of human ralB, a GTP binding protein	M35416	1327	oncogene
1557	5	2	3	7	534	89512	ATP2B2	ATPase, Ca++ transporting, plasma membrane 2	von Hippel-Lindau syndrome: cloning and identification of the plasma membrane Ca(++)-transporting ATPase isoform 2 gene that resides in the von Hippel-Lindau gene region	L00620	4421	ATPase
1558	5	2	3	8	454	81791	TNFRSF11B	Human osteoprotegerin (OPG) mRNA, complete cds	Osteoprotegerin: a novel secreted protein involved in the regulation of bone density	U94332	1356	Cytokine
1559	5	2	3	9	232	79241	BCL2	Human bcl-2 mRNA; apoptosis regulator bcl2	c-myc proto-oncogene	M14745	6030	oncogene, Signal	p53, Mitochondria
1560	5	2	3	10	200	90073	CSE1L	Human chromosome segregation gene homolog CAS mRNA, Chromosome segregation 1 (yeast homolog)-like	Expression cloning of cDNAs that render cancer cells resistant to Pseudomonas and diphtheria toxin and immunotoxins	U33286	3147	Appoptosis
1561	5	2	4	1	1000	153022	TAF1C	TATA box binding protein (TBP)-associated factor, RNA polymerase I, C, 110kD	Reconstitution of transcription factor SL1: exclusive binding of TBP by SL1 or TFIID subunits	L39059	3880	polymerase, TF
1562	5	2	4	2	968	150423	CDK9	Homo sapiens CDC2-related kinase (PITALRE) mRNA, complete cds	CDC2-related kinase; PITALRE gene; serine/threonine protein kinase	L25676	1461	CellCycle
1563	5	2	4	3	1312	55888	ATF7	Homo sapiens activating transcription factor 7 (ATF7)	Isolation and characterization of two novel, closely related ATF cDNA clones from HeLa cells	NM_006856	2758	ATF/CREB
1564	5	2	4	4	998	73986	CLK2	Homo sapiens clk2 mRNA; CDC-like kinase 2	cdc-like kinase; cell division cycle protein; protein kinase	L29216	1885	CellCycle
1565	5	2	4	5	1306	159640	SGK	Homo sapiens serum/glucocorticoid regulated kinase	Cloning and characterization of a putative human serine/threonine protein kinase transcriptionally modified during anisotonic and isotonic alterations of cell volume	NM_005627	2370	hyperosmotic stress
1566	5	2	4	6	54	2561	NGFB	Human mRNA for beta nerve growth factor	nerve growth factor	X52599	1047	GF, Signal	NGF
1567	5	2	4	7	616	158316	ABCB11	Homo sapiens bile salt export pump (BSEP) mRNA, complete cds	A gene encoding a liver-specific ABC transporter is mutated in progressive familial intrahepatic cholestasis	AF091582	4776	ABC transporter
1568	5	2	4	8	584	281866	ATP6A1	ATPase, H+ transporting, lysosomal (vacuolar proton pump), alpha polypeptide, 70kD, isoform 1	Identification of two subunit A isoforms of the vacuolar H(+)-ATPase in human osteoclastoma	L09235	1924	ATPase
1569	5	2	4	9	504	1179	TAF2A	Human CCG1 mRNA	Molecular cloning of the cDNA of human X chromosomal gene (CCG1) which complements the temperature-sensitive G1 mutants, tsBN462 and ts13, of the BHK cell line	D90359	5937	polymerase, TF
1570	5	2	4	10	614	81972	SHC1	H.sapiens SHC mRNA, Src homology 2 domain-containing transforming protein 1	A novel transforming protein (SHC) with an SH2 domain is implicated in mitogenic signal transduction	X68148	3031	Signal	TPO, TCR, PDGF, NGF, Insulin, IL6, IL3, IL2, IGF1, FcER, EPO, EGF, CXCR4, BCR
1571	5	2	5	1	0	-	blank			-
1572	5	2	5	2	1415	89648	AVP	Human vasopressin mRNA; Arginine vasopressin (neurophysin II, antidiuretic hormone, diabetes insipidus, neurohypophyseal)	The neurohypophyseal hormones vasopressin and oxytocin. Precursor structure, synthesis and regulation	M25647	595	vasopressin
1573	5	2	5	3	1380	181243	ATF4	Homo sapiens activating transcription factor 4 (tax-responsive enhancer element B67) (ATF4)	Isolation of cDNAs for DNA-binding proteins which specifically bind to a tax-responsive enhancer element in the long terminal repeat of human T-cell leukemia virus type I	NM_001675	2015	ATF/CREB
1574	5	2	5	4	1347	174224	AGTR1B	H.sapiens mRNA for angiotensin II receptor	Cloning and sequencing of a human cDNA encoding the angiotensin II receptor type 1	X65699	2185	angiotensin
1575	5	2	5	5	1048	274599	PPARG2	Human peroxisome proliferator activated receptor gamma 2 mRNA, complete cds	Molecular cloning, expression and characterization of human peroxisome proliferator activated receptors gamma 1 and gamma 2	U63415	1518	PPAR
1576	5	2	5	6	1016	6551	ATP6S1	ATPase, H+ transporting, lysosomal (vacuolar proton pump), subunit 1	Isolation of expressed sequences encoded by the human Xq terminal portion using microclone probes generated by laser microdissection	D16469	2823	ATPase
1577	5	2	5	7	936	138959	GJA7	gap junction protein, alpha 7, 45kD (connexin 45)	Molecular cloning of two human cardiac gap junction proteins, connexin40 and connexin45	U03493	1191	Gap-junciton
1578	5	2	5	8	1046	152972	AANAT	Human serotonin N-acetyltransferase mRNA, complete cds	The human serotonin N-acetyltransferase (EC 2.3.1.87) gene (AANAT): structure, chromosomal localization, and tissue expression	U40347	1014	NAT
1579	5	2	5	9	1014	241363	HABP2	Human mRNA for HGF activator like protein (hyaluronan-binding protein 2)	HGF activator like protein; serin protease	D49742	3008	GF
1580	5	2	5	10	934	226573	IKBKB	Homo sapiens IkB kinase-b (IKK-beta) mRNA, IKK2/beta; IKK2	IkappaB kinase-alpha and -beta genes are coexpressed in adult and embryonic tissues but localized to different human chromosomes	AF080158	3058	Signal	NFkB, TNFR2, CD40
1581	5	2	6	1	163	77225	ADPRTL1	ADP-ribosyltransferase (NAD+; poly (ADP-ribose) polymerase)-like 1	Identification of a novel gene (ADPRTL1) encoding a potential Poly(ADP-ribosyl)transferase protein	AF057160	5414	polymerase
1582	5	2	6	2	230	77617	SP100	Human nuclear autoantigen (SP-100) mRNA	autoantigen; nuclear antigen	M60618	1879	Signal
1583	5	2	6	3	198	31314	RBBP7	Human retinoblastoma-binding protein (RbAp46) mRNA, complete cds	Dual retinoblastoma-binding proteins with properties related to a negative regulator of ras in yeast	U35143	1929	Signal
1584	5	2	6	4	161	152213	WNT5A	Homo sapiens proto-oncogene (Wnt-5a) mRNA, complete cds	Molecular cloning of the human proto-oncogene Wnt-5A and mapping of the gene (WNT5A) to chromosome 3p14-p21	L20861	4114	oncogene, Signal	Wnt
1585	5	2	6	5	754	1686	GNA11	Human guanine nucleotide-binding regulatory protein (G-y-alpha) mRNA; Guanine nucleotide binding protein (G protein), alpha 11 (Gq class)	Guanine nucleotide-binding regulatory proteins in retinal pigment epithelial cells	M69013	1540	Signal	CXCR4
1586	5	2	6	6	195	78546	ATP2B1	ATPase, Ca++ transporting, plasma membrane 1	Complete primary structure of a human plasma membrane Ca2+ pump	J04027	4398	ATPase
1587	5	2	6	7	115	96063	PTPN11	Homo sapiens SH-PTP3 mRNA for protein-tyrosine phosphatase; Protein tyrosine phosphatase, non-receptor type 11; Shp2	Molecular cloning of a novel protein-tyrosine phosphatase SH-PTP3 with sequence similarity to the src-homology region 2	D13540	2543	Signal	Insulin, IL6, IGF1
1588	5	2	6	8	752	89433	ABCC1	Human multidrug resistance-associated protein (MRP) mRNA, complete cds	multidrug resistance-associated protein; transporter	L05628	5011	ABC transporter
1589	5	2	6	9	193	40034	ITGA4	Human integrin alpha 4 subunit mRNA, complete cds; Integrin, alpha 4 (antigen CD49D, alpha 4 subunit of VLA-4 receptor)	The primary structure of the alpha 4 subunit of VLA-4: homology to other integrins and a possible cell-cell adhesion function	L12002	3567	Signal	monocyte
1590	5	2	6	10	113	46700	ING1	Homo sapiens growth inhibitor p33ING1 (ING1) mRNA, complete cds	Extension of the replicative life span of human diploid fibroblasts by inhibition of the p33ING1 candidate tumor suppressor	AF001954	2061	Signal, Supressor	p53
1591	5	2	7	1	1290	20196	ADCY9	Homo sapiens adenylate cyclase 9 (ADCY9)	Control of a novel adenylyl cyclase by calcineurin	NM_001116	4985	Signal	Adenylate cyclase-> PKA
1592	5	2	7	2	502	75117	ILF2	Human nuclear factor NF45 mRNA, complete cds	Cloning and expression of cyclosporin A- and FK506-sensitive nuclear factor of activated T-cells: NF45 and NF90	U10323	1552	Cytokine
1593	5	2	7	3	568	96103	TAF2D	TATA box binding protein (TBP)-associated factor, RNA polymerase II, D, 100kD	Specific interactions and potential functions of human TAFII100	U80191	2751	polymerase, TF
1594	5	2	7	4	536	169610	CD44	CD44 antigen (homing function and Indian blood group system)	The multispecific cell adhesion molecule CD44 is represented in reticulocyte cDNA	M59040	1794	Signal	neutrophil, monocyte
1595	5	2	7	5	456	250745	RPC62	polymerase (RNA) III (DNA directed) (62kD)	Three human RNA polymerase III-specific subunits form a subcomplex with a selective function in specific transcription initiation	U93867	1843	polymerase
1596	5	2	7	6	566	250811	RALB	Human GTP-binding protein (RALB) mRNA, complete cds.	Chromosomal localization and cDNA sequence of human ralB, a GTP binding protein	M35416	1327	oncogene
1597	5	2	7	7	534	89512	ATP2B2	ATPase, Ca++ transporting, plasma membrane 2	von Hippel-Lindau syndrome: cloning and identification of the plasma membrane Ca(++)-transporting ATPase isoform 2 gene that resides in the von Hippel-Lindau gene region	L00620	4421	ATPase
1598	5	2	7	8	454	81791	TNFRSF11B	Human osteoprotegerin (OPG) mRNA, complete cds	Osteoprotegerin: a novel secreted protein involved in the regulation of bone density	U94332	1356	Cytokine
1599	5	2	7	9	232	79241	BCL2	Human bcl-2 mRNA; apoptosis regulator bcl2	c-myc proto-oncogene	M14745	6030	oncogene, Signal	p53, Mitochondria
1600	5	2	7	10	200	90073	CSE1L	Human chromosome segregation gene homolog CAS mRNA, Chromosome segregation 1 (yeast homolog)-like	Expression cloning of cDNAs that render cancer cells resistant to Pseudomonas and diphtheria toxin and immunotoxins	U33286	3147	Appoptosis
1601	5	2	8	1	1000	153022	TAF1C	TATA box binding protein (TBP)-associated factor, RNA polymerase I, C, 110kD	Reconstitution of transcription factor SL1: exclusive binding of TBP by SL1 or TFIID subunits	L39059	3880	polymerase, TF
1602	5	2	8	2	968	150423	CDK9	Homo sapiens CDC2-related kinase (PITALRE) mRNA, complete cds	CDC2-related kinase; PITALRE gene; serine/threonine protein kinase	L25676	1461	CellCycle
1603	5	2	8	3	1312	55888	ATF7	Homo sapiens activating transcription factor 7 (ATF7)	Isolation and characterization of two novel, closely related ATF cDNA clones from HeLa cells	NM_006856	2758	ATF/CREB
1604	5	2	8	4	998	73986	CLK2	Homo sapiens clk2 mRNA; CDC-like kinase 2	cdc-like kinase; cell division cycle protein; protein kinase	L29216	1885	CellCycle
1605	5	2	8	5	1306	159640	SGK	Homo sapiens serum/glucocorticoid regulated kinase	Cloning and characterization of a putative human serine/threonine protein kinase transcriptionally modified during anisotonic and isotonic alterations of cell volume	NM_005627	2370	hyperosmotic stress
1606	5	2	8	6	54	2561	NGFB	Human mRNA for beta nerve growth factor	nerve growth factor	X52599	1047	GF, Signal	NGF
1607	5	2	8	7	616	158316	ABCB11	Homo sapiens bile salt export pump (BSEP) mRNA, complete cds	A gene encoding a liver-specific ABC transporter is mutated in progressive familial intrahepatic cholestasis	AF091582	4776	ABC transporter
1608	5	2	8	8	584	281866	ATP6A1	ATPase, H+ transporting, lysosomal (vacuolar proton pump), alpha polypeptide, 70kD, isoform 1	Identification of two subunit A isoforms of the vacuolar H(+)-ATPase in human osteoclastoma	L09235	1924	ATPase
1609	5	2	8	9	504	1179	TAF2A	Human CCG1 mRNA	Molecular cloning of the cDNA of human X chromosomal gene (CCG1) which complements the temperature-sensitive G1 mutants, tsBN462 and ts13, of the BHK cell line	D90359	5937	polymerase, TF
1610	5	2	8	10	614	81972	SHC1	H.sapiens SHC mRNA, Src homology 2 domain-containing transforming protein 1	A novel transforming protein (SHC) with an SH2 domain is implicated in mitogenic signal transduction	X68148	3031	Signal	TPO, TCR, PDGF, NGF, Insulin, IL6, IL3, IL2, IGF1, FcER, EPO, EGF, CXCR4, BCR
1611	5	2	9	1	0	-	blank			-
1612	5	2	9	2	1415	89648	AVP	Human vasopressin mRNA; Arginine vasopressin (neurophysin II, antidiuretic hormone, diabetes insipidus, neurohypophyseal)	The neurohypophyseal hormones vasopressin and oxytocin. Precursor structure, synthesis and regulation	M25647	595	vasopressin
1613	5	2	9	3	1380	181243	ATF4	Homo sapiens activating transcription factor 4 (tax-responsive enhancer element B67) (ATF4)	Isolation of cDNAs for DNA-binding proteins which specifically bind to a tax-responsive enhancer element in the long terminal repeat of human T-cell leukemia virus type I	NM_001675	2015	ATF/CREB
1614	5	2	9	4	1347	174224	AGTR1B	H.sapiens mRNA for angiotensin II receptor	Cloning and sequencing of a human cDNA encoding the angiotensin II receptor type 1	X65699	2185	angiotensin
1615	5	2	9	5	1048	274599	PPARG2	Human peroxisome proliferator activated receptor gamma 2 mRNA, complete cds	Molecular cloning, expression and characterization of human peroxisome proliferator activated receptors gamma 1 and gamma 2	U63415	1518	PPAR
1616	5	2	9	6	1016	6551	ATP6S1	ATPase, H+ transporting, lysosomal (vacuolar proton pump), subunit 1	Isolation of expressed sequences encoded by the human Xq terminal portion using microclone probes generated by laser microdissection	D16469	2823	ATPase
1617	5	2	9	7	936	138959	GJA7	gap junction protein, alpha 7, 45kD (connexin 45)	Molecular cloning of two human cardiac gap junction proteins, connexin40 and connexin45	U03493	1191	Gap-junciton
1618	5	2	9	8	1046	152972	AANAT	Human serotonin N-acetyltransferase mRNA, complete cds	The human serotonin N-acetyltransferase (EC 2.3.1.87) gene (AANAT): structure, chromosomal localization, and tissue expression	U40347	1014	NAT
1619	5	2	9	9	1014	241363	HABP2	Human mRNA for HGF activator like protein (hyaluronan-binding protein 2)	HGF activator like protein; serin protease	D49742	3008	GF
1620	5	2	9	10	934	226573	IKBKB	Homo sapiens IkB kinase-b (IKK-beta) mRNA, IKK2/beta; IKK2	IkappaB kinase-alpha and -beta genes are coexpressed in adult and embryonic tissues but localized to different human chromosomes	AF080158	3058	Signal	NFkB, TNFR2, CD40
1621	5	3	1	1	885	278242	K-ALPHA-1	human alpha-tubulin mRNA, complete cds	Expression of human alpha-tubulin genes: interspecies conservation of 3' untranslated regions	K00558	1596	Control (HK)
1622	5	3	1	2	885	278242	K-ALPHA-1	human alpha-tubulin mRNA, complete cds	Expression of human alpha-tubulin genes: interspecies conservation of 3' untranslated regions	K00558	1596	Control (HK)
1623	5	3	1	3	885	278242	K-ALPHA-1	human alpha-tubulin mRNA, complete cds	Expression of human alpha-tubulin genes: interspecies conservation of 3' untranslated regions	K00558	1596	Control (HK)
1624	5	3	1	4	885	278242	K-ALPHA-1	human alpha-tubulin mRNA, complete cds	Expression of human alpha-tubulin genes: interspecies conservation of 3' untranslated regions	K00558	1596	Control (HK)
1625	5	3	1	5	309	82314	HPRT1	Human hypoxanthine-guanine phosphoribosyltransferase (HPRT) IMP:pyrophosphate phosphoribosyltransferase	complementary DNA; transferase	V00530	1331	Control (HK)
1626	5	3	1	6	309	82314	HPRT1	Human hypoxanthine-guanine phosphoribosyltransferase (HPRT) IMP:pyrophosphate phosphoribosyltransferase	complementary DNA; transferase	V00530	1331	Control (HK)
1627	5	3	1	7	309	82314	HPRT1	Human hypoxanthine-guanine phosphoribosyltransferase (HPRT) IMP:pyrophosphate phosphoribosyltransferase	complementary DNA; transferase	V00530	1331	Control (HK)
1628	5	3	1	8	309	82314	HPRT1	Human hypoxanthine-guanine phosphoribosyltransferase (HPRT) IMP:pyrophosphate phosphoribosyltransferase	complementary DNA; transferase	V00530	1331	Control (HK)
1629	5	3	1	9	11257	-	colE1	colE1 plasmid		-	6646	Control (Negative)
1630	5	3	1	10	1256	-	phiX174	phiX174 DNA		-	5386	Control (Negative)
1631	5	3	2	1	311	856	IFNG	Human mRNA for interferon IFN-gamma	interferon; interferon gamma	X13274	1193	Cytokine, Signal	NF-kB, Th1Th2, IL18, IFNG
1632	5	3	2	2	421	19949	CASP8	Human apoptotic cysteine protease Mch5 isoform alpha (Mch5) mRNA, complete cds	CPP32, a novel human apoptotic protein with homology to Caenorhabditis elegans cell death protein Ced-3 and mammalian interleukin-1 beta-converting enzyme	U60520	1883	Appoptosis, Signal	TNFR1, NFkB, FAS, D4GDI
1633	5	3	2	3	389	153088	TAF1A	TATA box binding protein (TBP)-associated factor, RNA polymerase I, A, 48kD	Reconstitution of transcription factor SL1: exclusive binding of TBP by SL1 or TFIID subunits	L39060	1578	polymerase, TF
1634	5	3	2	4	1268	232076	AKAP11	A kinase (PRKA) anchor protein 11 (AKAP11); Homo sapiens mRNA for KIAA0629 protein, partial cds	The complete sequences of 100 new cDNA clones from brain which can code for large proteins in vitro	AB014529	5883	Signal	Adenylate cyclase-> PKA
1635	5	3	2	5	375	514	CCNH	Human cyclin H mRNA, complete cds	A cyclin associated with the CDK-activating kinase MO15	U11791	1203	CellCycle
1636	5	3	2	6	343	82120	NR4A2	H.sapiens mRNA for NOT	immediate early gene; steroid-thyroid hormone; transcription factor	X75918	3427	NR4, TF
1637	5	3	2	7	263	164568	FGF7	Human keratinocyte growth factor mRNA; fibroblast growth factor 7 (FGF-7)	fibroblast growth factor; keratinocyte growth factor; mitogen	M60828	3853	GF
1638	5	3	2	8	373	865	RAP1A	Human ras-related protein (Krev-1) mRNA, complete cds	A ras-related gene with transformation suppressor activity	M22995	1579	Supressor
1639	5	3	2	9	341	385	FLT3	Human growth factor receptor tyrosine kinase (STK-1) mRNA; FLK2	STK-1, the human homolog of FLK-2/FLT-3, is selectively expressed in CD34+ human bone marrow cells and is involved in the proliferation of early progenitor/stem cells	U02687	3475	GF, Signal	Eryth
1640	5	3	2	10	261	75596	IL2RB	Human interleukin 2 receptor beta chain (p70-75) mRNA, complete cds	interleukin; interleukin 2 receptor beta-chain	M26062	4034	Cytokine, Signal	IL2
1641	5	3	3	1	821	4992	TSSC1	Homo sapiens tumor suppressing STF cDNA 1 (TSSC1) mRNA, complete cds	A 2.5-Mb transcript map of a tumor-suppressing subchromosomal transferable fragment from 11p15.5, and isolation and sequence analysis of three novel genes	AF019952	1705	Supressor
1642	5	3	3	2	693	248037	NFATC2	Human transcription factor NFAT1 isoform B (NFAT1) mRNA, complete cds	Recombinant NFAT1 (NFATp) is regulated by calcineurin in T cells and mediates transcription of several cytokine genes	U43341	2986	Signal, TF	TCR, FcER, BCR
1643	5	3	3	3	807	14453	ICSBP1	Homo sapiens DNA-binding protein mRNA (Interferon consensus sequence binding protein 1)	DNA-binding protein; ICSBP; interferon consensus sequence binding protein	M91196	1538	Cytokine
1644	5	3	3	4	775	5662	GNB2L1	Human MHC protein homologous to chicken B complex protein mRNA; Guanine nucleotide binding protein (G protein), beta polypeptide 2-like 1	G protein beta subunit; major histocompatibility complex	M24194	1093	Signal	CXCR4
1645	5	3	3	5	647	1697	ATP6B2	ATPase, H+ transporting, lysosomal (vacuolar proton pump), beta polypeptide, 56/58kD, isoform 2	Heterogeneity of vacuolar H+-ATPase: differential expression of two human subunit B isoform	L35249	2820	ATPase
1646	5	3	3	6	805	5409	RPA40	RNA polymerase I subunit	Cloning and characterization of the human RNA polymerase I subunit hRPA40	AF008442	1259	polymerase
1647	5	3	3	7	773	1765	LCK	Human lymphocyte-specific protein tyrosine kinase (lck) mRNA	lymphocyte-specific protein tyrosine kinase	M36881	2032	Signal	TCR, IL2
1648	5	3	3	8	645	1166	THPO	Human c-mpl ligand (ML) mRNA, complete cds	Stimulation of megakaryocytopoiesis and thrombopoiesis by the c-Mpl ligand	L33410	1795	Cytokine, Signal	TPO
1649	5	3	3	9	423	88556	HDAC1	Human mRNA for RPD3 protein, Histone deacetylase 1	Isolation and mapping of a human gene (RPD3L1) that is homologous to RPD3, a transcription factor in Saccharomyces cerevisiae	D50405	2091	Signal, TF	Wnt
1650	5	3	3	10	391	155188	TAF2F	TATA box binding protein (TBP)-associated factor, RNA polymerase II, F, 55kD	Cloning of an intrinsic human TFIID subunit that interacts with multiple transcriptional activators	U18062	2231	polymerase, TF
1651	5	3	4	1	1191	44697	KIAA0566	ATPase type IV, phospholipid transporting (P-type) (putative)	Prediction of the coding sequences of unidentified human genes. IX. The complete sequences of 100 new cDNA clones from brain which can code for large proteins in vitro	AB011138	5562	ATPase
1652	5	3	4	2	94	159428	BAX	Human Bax beta mRNA, apoptosis regulator bax	Bcl-2 heterodimerizes in vivo with a conserved homolog, Bax, that accelerates programmed cell death	L22474	657	Appoptosis, Signal	p53, Mitochondria
1653	5	3	4	3	1311	89666	AKAP6	Homo sapiens A kinase (PRKA) anchor protein 6 (AKAP6)	Cloning and characterization of A-kinase anchor protein 100 (AKAP100). A protein that targets A-kinase to the sarcoplasmic reticulum	NM_004274	10343	Signal	Adenylate cyclase-> PKA
1654	5	3	4	4	1189	169609	ASMT	Homo sapiens (clone 179 or 217) hydroxyindole-O-methyltransferase (HIOMT) mRNA, complete cds	hydroxyindole-O-methyltransferase; methyltransferase	M83779	1257	methytransferase
1655	5	3	4	5	1231	211600	TNFAIP3	Human tumor necrosis factor alpha inducible protein A20 mRNA complete cds	The A20 cDNA induced by tumor necrosis factor alpha encodes a novel type of zinc finger protein	M59465	4426	Cytokine, Signal	TNFR2, CD40
1656	5	3	4	6	1077	77886	LMNA	Human lamin C mRNA, complete cds, Lamin A	cDNA sequencing of nuclear lamins A and C reveals primary and secondary structural homology to intermediate filament proteins	M13451	1953	Signal	TNFR1, FAS
1657	5	3	4	7	855	99987	ERCC2	H.sapiens ERCC2 gene, exons 1 & 2 (partial).	ATP-binding protein; DNA repair; DNA-binding protein; ERCC2 gene; excision repair gene	X52221	2872	TF
1658	5	3	4	8	823	116577	PLAB	Homo sapiens macrophage inhibitory cytokine-1 (MIC-1) mRNA (prostate differentiation factor)	MIC-1, a novel macrophage inhibitory cytokine, is a divergent member of the TGF-beta superfamily	AF019770	1202	Cytokine
1659	5	3	4	9	46	155566	CRADD	Human death domain containing protein CRADD mRNA; CASP2 and RIPK1 domain containing adaptor with death domain	CRADD, a novel human apoptotic adaptor molecule for caspase-2, and FasL/tumor necrosis factor receptor-interacting protein RIP	U84388	1098	Appoptosis, Signal	TNFR1, NFkB
1660	5	3	4	10	853	182241	IFITM3	Human 1-8U gene from interferon-inducible gene family	1-8 gene family; 1-8U gene; interferon inducible gene	X57352	808	Cytokine
1661	5	3	5	1	1258	93177	IFNB1	Human messenger RNA for fibroblast (beta) interferon	complementary DNA; interferon; signal peptide	V00547	757	Cytokine, Signal	NF-kB
1662	5	3	5	2	1414	2420	SOD3	Human extracellular-superoxide dismutase (SOD3) mRNA; Superoxide dismutase 3, extracellular	extracellular-superoxide dismutase; glycoprotein; superoxide dismutase	J02947	1389	SOD
1663	5	3	5	3	1379	288375	ADCYAP1R1	Homo sapiens adenylate cyclase activating polypeptide 1 (pituitary) receptor type I (ADCYAP1R1)	Molecular cloning and functional expression of a cDNA encoding a human pituitary adenylate cyclase activating polypeptide receptor	NM_001118	1664	Signal	Adenylate cyclase-> PKA
1664	5	3	5	4	1346	79194	CREB1	Homo sapiens cAMP responsive element binding protein 1 (CREB1)	Cyclic AMP-responsive DNA-binding protein: Structure based on a cloned placental cDNA	NM_004379	2454	ATF/CREB
1665	5	3	5	5	766	73917	IL4	Human interleukin 4 (IL-4) mRNA, complete cds	interleukin	M13982	614	Cytokine, Signal	Th1Th2, IL5, IL4
1666	5	3	5	6	1207	170087	AHR	Human AH-receptor mRNA, complete cds	Cloning and expression of a human Ah receptor cDNA	L19872	5228	Ah receptor
1667	5	3	5	7	1127	169191	SCYA23	Human chemokine (hmrp-2a) mRNA; small inducible cytokine subfamily A (Cys-Cys), member 23	Isolation and characterization of a human chemokine cDNA, hmrp-2b	U58913	640	Cytokine
1668	5	3	5	8	633	2556	TNFRSF17	Homo sapiens tumor necrosis factor receptor superfamily, member 17 (TNFRSF17), mRNA	A new gene, BCM, on chromosome 16 is fused to the interleukin 2 gene by a t(4;16)(q26;p13) translocation in a malignant T cell lymphoma	NM_001192	995	Cytokine
1669	5	3	5	9	1321	3110	AGTR2	Homo sapiens angiotensin receptor 2 (AGTR2)	Molecular cloning, sequence analysis and expression of a cDNA encoding human type-1 angiotensin II receptor	NM_000686	2443	angiotensin
1670	5	3	5	10	1125	46405	POLR2F	polymerase (RNA) II (DNA directed) polypeptide F	A 14.4 KDa acidic subunit of human RNA polymerase II with a putative leucine-zipper	Z27113	546	polymerase
1671	5	3	6	1	311	856	IFNG	Human mRNA for interferon IFN-gamma	interferon; interferon gamma	X13274	1193	Cytokine, Signal	NF-kB, Th1Th2, IL18, IFNG
1672	5	3	6	2	421	19949	CASP8	Human apoptotic cysteine protease Mch5 isoform alpha (Mch5) mRNA, complete cds	CPP32, a novel human apoptotic protein with homology to Caenorhabditis elegans cell death protein Ced-3 and mammalian interleukin-1 beta-converting enzyme	U60520	1883	Appoptosis, Signal	TNFR1, NFkB, FAS, D4GDI
1673	5	3	6	3	389	153088	TAF1A	TATA box binding protein (TBP)-associated factor, RNA polymerase I, A, 48kD	Reconstitution of transcription factor SL1: exclusive binding of TBP by SL1 or TFIID subunits	L39060	1578	polymerase, TF
1674	5	3	6	4	1268	232076	AKAP11	A kinase (PRKA) anchor protein 11 (AKAP11); Homo sapiens mRNA for KIAA0629 protein, partial cds	The complete sequences of 100 new cDNA clones from brain which can code for large proteins in vitro	AB014529	5883	Signal	Adenylate cyclase-> PKA
1675	5	3	6	5	375	514	CCNH	Human cyclin H mRNA, complete cds	A cyclin associated with the CDK-activating kinase MO15	U11791	1203	CellCycle
1676	5	3	6	6	343	82120	NR4A2	H.sapiens mRNA for NOT	immediate early gene; steroid-thyroid hormone; transcription factor	X75918	3427	NR4, TF
1677	5	3	6	7	263	164568	FGF7	Human keratinocyte growth factor mRNA; fibroblast growth factor 7 (FGF-7)	fibroblast growth factor; keratinocyte growth factor; mitogen	M60828	3853	GF
1678	5	3	6	8	373	865	RAP1A	Human ras-related protein (Krev-1) mRNA, complete cds	A ras-related gene with transformation suppressor activity	M22995	1579	Supressor
1679	5	3	6	9	341	385	FLT3	Human growth factor receptor tyrosine kinase (STK-1) mRNA; FLK2	STK-1, the human homolog of FLK-2/FLT-3, is selectively expressed in CD34+ human bone marrow cells and is involved in the proliferation of early progenitor/stem cells	U02687	3475	GF, Signal	Eryth
1680	5	3	6	10	261	75596	IL2RB	Human interleukin 2 receptor beta chain (p70-75) mRNA, complete cds	interleukin; interleukin 2 receptor beta-chain	M26062	4034	Cytokine, Signal	IL2
1681	5	3	7	1	821	4992	TSSC1	Homo sapiens tumor suppressing STF cDNA 1 (TSSC1) mRNA, complete cds	A 2.5-Mb transcript map of a tumor-suppressing subchromosomal transferable fragment from 11p15.5, and isolation and sequence analysis of three novel genes	AF019952	1705	Supressor
1682	5	3	7	2	693	248037	NFATC2	Human transcription factor NFAT1 isoform B (NFAT1) mRNA, complete cds	Recombinant NFAT1 (NFATp) is regulated by calcineurin in T cells and mediates transcription of several cytokine genes	U43341	2986	Signal, TF	TCR, FcER, BCR
1683	5	3	7	3	807	14453	ICSBP1	Homo sapiens DNA-binding protein mRNA (Interferon consensus sequence binding protein 1)	DNA-binding protein; ICSBP; interferon consensus sequence binding protein	M91196	1538	Cytokine
1684	5	3	7	4	775	5662	GNB2L1	Human MHC protein homologous to chicken B complex protein mRNA; Guanine nucleotide binding protein (G protein), beta polypeptide 2-like 1	G protein beta subunit; major histocompatibility complex	M24194	1093	Signal	CXCR4
1685	5	3	7	5	647	1697	ATP6B2	ATPase, H+ transporting, lysosomal (vacuolar proton pump), beta polypeptide, 56/58kD, isoform 2	Heterogeneity of vacuolar H+-ATPase: differential expression of two human subunit B isoform	L35249	2820	ATPase
1686	5	3	7	6	805	5409	RPA40	RNA polymerase I subunit	Cloning and characterization of the human RNA polymerase I subunit hRPA40	AF008442	1259	polymerase
1687	5	3	7	7	773	1765	LCK	Human lymphocyte-specific protein tyrosine kinase (lck) mRNA	lymphocyte-specific protein tyrosine kinase	M36881	2032	Signal	TCR, IL2
1688	5	3	7	8	645	1166	THPO	Human c-mpl ligand (ML) mRNA, complete cds	Stimulation of megakaryocytopoiesis and thrombopoiesis by the c-Mpl ligand	L33410	1795	Cytokine, Signal	TPO
1689	5	3	7	9	423	88556	HDAC1	Human mRNA for RPD3 protein, Histone deacetylase 1	Isolation and mapping of a human gene (RPD3L1) that is homologous to RPD3, a transcription factor in Saccharomyces cerevisiae	D50405	2091	Signal, TF	Wnt
1690	5	3	7	10	391	155188	TAF2F	TATA box binding protein (TBP)-associated factor, RNA polymerase II, F, 55kD	Cloning of an intrinsic human TFIID subunit that interacts with multiple transcriptional activators	U18062	2231	polymerase, TF
1691	5	3	8	1	1191	44697	KIAA0566	ATPase type IV, phospholipid transporting (P-type) (putative)	Prediction of the coding sequences of unidentified human genes. IX. The complete sequences of 100 new cDNA clones from brain which can code for large proteins in vitro	AB011138	5562	ATPase
1692	5	3	8	2	94	159428	BAX	Human Bax beta mRNA, apoptosis regulator bax	Bcl-2 heterodimerizes in vivo with a conserved homolog, Bax, that accelerates programmed cell death	L22474	657	Appoptosis, Signal	p53, Mitochondria
1693	5	3	8	3	1311	89666	AKAP6	Homo sapiens A kinase (PRKA) anchor protein 6 (AKAP6)	Cloning and characterization of A-kinase anchor protein 100 (AKAP100). A protein that targets A-kinase to the sarcoplasmic reticulum	NM_004274	10343	Signal	Adenylate cyclase-> PKA
1694	5	3	8	4	1189	169609	ASMT	Homo sapiens (clone 179 or 217) hydroxyindole-O-methyltransferase (HIOMT) mRNA, complete cds	hydroxyindole-O-methyltransferase; methyltransferase	M83779	1257	methytransferase
1695	5	3	8	5	1231	211600	TNFAIP3	Human tumor necrosis factor alpha inducible protein A20 mRNA complete cds	The A20 cDNA induced by tumor necrosis factor alpha encodes a novel type of zinc finger protein	M59465	4426	Cytokine, Signal	TNFR2, CD40
1696	5	3	8	6	1077	77886	LMNA	Human lamin C mRNA, complete cds, Lamin A	cDNA sequencing of nuclear lamins A and C reveals primary and secondary structural homology to intermediate filament proteins	M13451	1953	Signal	TNFR1, FAS
1697	5	3	8	7	855	99987	ERCC2	H.sapiens ERCC2 gene, exons 1 & 2 (partial).	ATP-binding protein; DNA repair; DNA-binding protein; ERCC2 gene; excision repair gene	X52221	2872	TF
1698	5	3	8	8	823	116577	PLAB	Homo sapiens macrophage inhibitory cytokine-1 (MIC-1) mRNA (prostate differentiation factor)	MIC-1, a novel macrophage inhibitory cytokine, is a divergent member of the TGF-beta superfamily	AF019770	1202	Cytokine
1699	5	3	8	9	46	155566	CRADD	Human death domain containing protein CRADD mRNA; CASP2 and RIPK1 domain containing adaptor with death domain	CRADD, a novel human apoptotic adaptor molecule for caspase-2, and FasL/tumor necrosis factor receptor-interacting protein RIP	U84388	1098	Appoptosis, Signal	TNFR1, NFkB
1700	5	3	8	10	853	182241	IFITM3	Human 1-8U gene from interferon-inducible gene family	1-8 gene family; 1-8U gene; interferon inducible gene	X57352	808	Cytokine
1701	5	3	9	1	1258	93177	IFNB1	Human messenger RNA for fibroblast (beta) interferon	complementary DNA; interferon; signal peptide	V00547	757	Cytokine, Signal	NF-kB
1702	5	3	9	2	1414	2420	SOD3	Human extracellular-superoxide dismutase (SOD3) mRNA; Superoxide dismutase 3, extracellular	extracellular-superoxide dismutase; glycoprotein; superoxide dismutase	J02947	1389	SOD
1703	5	3	9	3	1379	288375	ADCYAP1R1	Homo sapiens adenylate cyclase activating polypeptide 1 (pituitary) receptor type I (ADCYAP1R1)	Molecular cloning and functional expression of a cDNA encoding a human pituitary adenylate cyclase activating polypeptide receptor	NM_001118	1664	Signal	Adenylate cyclase-> PKA
1704	5	3	9	4	1346	79194	CREB1	Homo sapiens cAMP responsive element binding protein 1 (CREB1)	Cyclic AMP-responsive DNA-binding protein: Structure based on a cloned placental cDNA	NM_004379	2454	ATF/CREB
1705	5	3	9	5	766	73917	IL4	Human interleukin 4 (IL-4) mRNA, complete cds	interleukin	M13982	614	Cytokine, Signal	Th1Th2, IL5, IL4
1706	5	3	9	6	1207	170087	AHR	Human AH-receptor mRNA, complete cds	Cloning and expression of a human Ah receptor cDNA	L19872	5228	Ah receptor
1707	5	3	9	7	1127	169191	SCYA23	Human chemokine (hmrp-2a) mRNA; small inducible cytokine subfamily A (Cys-Cys), member 23	Isolation and characterization of a human chemokine cDNA, hmrp-2b	U58913	640	Cytokine
1708	5	3	9	8	633	2556	TNFRSF17	Homo sapiens tumor necrosis factor receptor superfamily, member 17 (TNFRSF17), mRNA	A new gene, BCM, on chromosome 16 is fused to the interleukin 2 gene by a t(4;16)(q26;p13) translocation in a malignant T cell lymphoma	NM_001192	995	Cytokine
1709	5	3	9	9	1321	3110	AGTR2	Homo sapiens angiotensin receptor 2 (AGTR2)	Molecular cloning, sequence analysis and expression of a cDNA encoding human type-1 angiotensin II receptor	NM_000686	2443	angiotensin
1710	5	3	9	10	1125	46405	POLR2F	polymerase (RNA) II (DNA directed) polypeptide F	A 14.4 KDa acidic subunit of human RNA polymerase II with a putative leucine-zipper	Z27113	546	polymerase
1711	5	4	1	1	860	169476	GAPD	liver glyceraldehyde 3-phosphate dehydrogenase (GAPDH)	dehydrogenase; glyceraldehyde-3-phosphate dehydrogenase	X01677	1272	Control (HK)
1712	5	4	1	2	860	169476	GAPD	liver glyceraldehyde 3-phosphate dehydrogenase (GAPDH)	dehydrogenase; glyceraldehyde-3-phosphate dehydrogenase	X01677	1272	Control (HK)
1713	5	4	1	3	860	169476	GAPD	liver glyceraldehyde 3-phosphate dehydrogenase (GAPDH)	dehydrogenase; glyceraldehyde-3-phosphate dehydrogenase	X01677	1272	Control (HK)
1714	5	4	1	4	860	169476	GAPD	liver glyceraldehyde 3-phosphate dehydrogenase (GAPDH)	dehydrogenase; glyceraldehyde-3-phosphate dehydrogenase	X01677	1272	Control (HK)
1715	5	4	1	5	583	180952	ACTB	cytoplasmic beta-actin (ACTB)	actin; beta-actin	X00351	1761	Control (HK)
1716	5	4	1	6	583	180952	ACTB	cytoplasmic beta-actin (ACTB)	actin; beta-actin	X00351	1761	Control (HK)
1717	5	4	1	7	583	180952	ACTB	cytoplasmic beta-actin (ACTB)	actin; beta-actin	X00351	1761	Control (HK)
1718	5	4	1	8	583	180952	ACTB	cytoplasmic beta-actin (ACTB)	actin; beta-actin	X00351	1761	Control (HK)
1719	5	4	1	9	11257	-	colE1	colE1 plasmid		-	6646	Control (Negative)
1720	5	4	1	10	1256	-	phiX174	phiX174 DNA		-	5386	Control (Negative)
1721	5	4	2	1	12	1103	TGFB1	Human transforming growth factor-beta (TGF-beta; TGFB)	signal peptide; transforming growth factor-beta	X02812	2745	GF, Signal	TGFbeta, Eryth
1722	5	4	2	2	229	78989	ADH5	Human alcohol dehydrogenase class III (ADH5) mRNA	alcohol dehydrogenase; zinc metalloenzyme	M29872	1613	ADH
1723	5	4	2	3	197	69171	PRKCL2	Human lipid-activated, protein kinase PRK2 mRNA; Protein kinase C-like 2	Identification of multiple, novel, protein kinase C-related gene products	U33052	3255	Signal	TPO, TCR, PLC, PDGF, EGF, BCR
1724	5	4	2	4	160	29287	RBBP8	Homo sapiens retinoblastoma-interacting protein (RBBP8) mRNA, complete cds	Interaction between a cellular protein that binds to the C-terminal region of adenovirus E1A (CtBP) and a novel cellular protein is disrupted by E1A through a conserved PLDLS motif	AF043431	3246	Signal
1725	5	4	2	5	753	5233	GSTM4	Homo sapiens glutathione transferase M4 (GSTM4) mRNA	Molecular cloning and heterologous expression of an alternatively spliced human Mu class glutathione S-transferase transcript	M99422	1323	GSTM
1726	5	4	2	6	1264	198166	ATF2	Human cyclic AMP response element-binding protein (HB16) mRNA, 3' end	cAMP responsive element binding protein	M31630	1216	ATF/CREB
1727	5	4	2	7	114	181097	TNFSF4	Human mRNA for glycoprotein 34 (gp34).	glycoprotein; gp34	D90224	3362	Cytokine
1728	5	4	2	8	751	75835	PMM1	phosphomannomutase 1	Cloning and characterization of human phosphomannomutase, a mammalian homologue of yeast SEC53	U86070	1242	polymerase
1729	5	4	2	9	192	79059	TGFBR3	Human transforming growth factor-beta type III receptor (TGF-beta) mRNA, complete cds	betaglycan; endoglin; proteoglycan; transforming growth factor-beta type III receptor; transmembrane protein	L07594	4208	GF
1730	5	4	2	10	112	75618	RAB11A	Homo sapiens rab11a GTPase mRNA, complete cds.	Human rab11a: transcription, chromosome mapping and effect on the expression levels of host GTP-binding proteins	AF000231	2333	oncogene
1731	5	4	3	1	581	132463	PIK3C2B	H.sapiens mRNA for phosphoinositide 3-kinase, Phosphoinositide-3-kinase, class 2, beta polypeptide	C2 domain; phosphoinositide 3-kinase; PI3K gene	Y11312	7632	Signal	TPO, TCR, PLC, PDGF, NGF, Insulin, IL4, IGF1, FcER, EGF, CXCR4
1732	5	4	3	2	501	78802	GSK3B	Human protein kinase mRNA; glycogen synthase kinase 3 beta (GSK3 beta); tau kinase subunit; factor A	glycogen synthase kinase 3	L33801	1389	Signal	Wnt
1733	5	4	3	3	567	158540	UGT8	Human ceramide UDPgalactosyltransferase mRNA	Cloning, characterization, and expression of human ceramide galactosyltransferase cDNA	U62899	1894	UGT
1734	5	4	3	4	535	652	TNFSF5	Human CD40-ligand mRNA (Tumor necrosis factor (ligand) superfamily, member 5); CD40L	CD4/CD8-associated protein; CD40-ligand.	L07414	1816	Cytokine, Signal	Th1Th2, Bcell, CD40
1735	5	4	3	5	455	76392	ALDH1	Homo sapiens aldehyde dehydrogenase 1 (ALDH1) mRNA	Cloning and expression of the full-length cDNAS encoding human liver class 1 and class 2 aldehyde dehydrogenase	AF003341	1506	ALDH
1736	5	4	3	6	565	50651	JAK1	Human protein-tyrosine kinase (JAK1) mRNA, Janus kinase 1	Two novel protein-tyrosine kinases, each with a second phosphotransferase-related catalytic domain, define a new class of protein kinase	M64174	3541	Signal	PLC, IL6, IL4, IL2, IFNG, IFNA, EGF
1737	5	4	3	7	533	75498	SCYA20	Human macrophage inflammatory protein 3 alpha (MIP-3a) mRNA; Small inducible cytokine subfamily A (Cys-Cys), member 20	Identification through bioinformatics of two new macrophage proinflammatory human chemokines: MIP-3alpha and MIP-3beta	U77035	764	Cytokine
1738	5	4	3	8	453	24644	TAF2C1	TATA box binding protein (TBP)-associated factor, RNA polymerase II, C1, 130kD	Human TAF(II)135 potentiates transcriptional activation by the AF-2s of the retinoic acid, vitamin D3, and thyroid hormone receptors in mammalian cells	Y11354	3252	polymerase, TF
1739	5	4	3	9	231	89476	CD2	Human T-cell surface antigen CD2 (T11) mRNA, complete cds	CD2 surface antigen; T-cell antigen; glycoprotein; immunoglobulin super gene family	M14362	1510	Signal	ThCell, TcCell
1740	5	4	3	10	199	2533	ALDH9	Human gamma-aminobutyraldehyde dehydrogenase mRNA	Human gamma-aminobutyraldehyde dehydrogenase (ALDH9): cDNA sequence, genomic organization, polymorphism, chromosomal localization, and tissue expression	U34252	2712	ALDH
1741	5	4	4	1	1310	98397	AKAP3	Homo sapiens A kinase (PRKA) anchor protein 3 (AKAP3)	Cloning and characterization of SOB1, a new testis-specific cDNA encoding a human sperm protein probably involved in oocyte recognition	NM_006422	3000	Signal	Adenylate cyclase-> PKA
1742	5	4	4	2	967	126057	FRAT1	Homo sapiens frequently rearranged in advanced T-cell lymphomas (FRAT1) mRNA	Activation of a novel proto-oncogene, Frat1, contributes to progression of mouse T-cell lymphomas	NM_005479	2558	Signal	Wnt
1743	5	4	4	3	887	89649	EPHX1	Human epoxide hydrolase、microsomal (xenobiotic) (EPHX1) mRNA	epoxide hydrolase	J03518	1742	epoxide hydrolase
1744	5	4	4	4	997	97087	CD3Z	Human T cell receptor zeta-chain mRNA, complete cds	T cell receptor zeta-chain	J04132	1472	Signal	ThCell, TcCell, TCR
1745	5	4	4	5	965	437	TCF15	Human basic helix-loop-helix transcription factor mRNA, complete cds	Cloning and characterization of a basic helix-loop-helix protein expressed in early mesoderm and the developing somites	U08336	963	Signal, TF	Wnt
1746	5	4	4	6	1300	75379	SLC1A3	Homo sapiens solute carrier family 1 (glial high affinity glutamate transporter), member 3 (SLC1A3), nuclear gene encoding mitochondrial protein	Cloning and characterization of a glutamate transporter cDNA from human cerebellum	NM_004172	3871	hyperosmotic stress
1747	5	4	4	7	615	35718	CYP8B1	Homo sapiens sterol 12-alpha hydroxylase CYP8B1 (Cyp8b1) mRNA,partial cds	Structure and chromosomal assignment of the sterol 12-alpha-hydroxylase gene (CYP8B1) in human and mouse: Eukaryotic cytochrome P-450 gene devoid of introns	AF090318	3528	P450
1748	5	4	4	8	36	174142	CSF1R	Human macrophage colony stimulating factor I receptor precursor (CSF1R); fms proto-oncogene (c-fms)	c-fms oncogene; fms oncogene; glycoprotein; membrane protein; proto-oncogene; signal peptide	X03663	3992	oncogene
1749	5	4	4	9	503	119007	RAB4	Homo sapiens GTP-binding protein (RAB4) mRNA, complete cds.	GTP-binding protein; ras oncogene	M28211	735	oncogene
1750	5	4	4	10	613	64593	ATP5JD	ATP synthase, H+ transporting, mitochondrial F1F0, subunit d	cDNA cloning, and chromosomal localization of a human F1FO-type ATPase subunit d	AF087135	613	ATPase
1751	5	4	5	1	1257	674	IL12B	Human natural killer cell stimulatory factor (NKSF) mRNA, complete cds, clone p40	cytokine; natural killer cell stimulatory factor	M65290	2318	Cytokine, Signal	NF-kB, Th1Th2, IL18
1752	5	4	5	2	1413	2524	AVPR2	H.sapiens mRNA for antidiuretic hormone receptor; Arginine vasopressin receptor 2 (nephrogenic diabetes insipidus)	antidiuretic hormone receptor; hormone receptor	Z11687	1616	vasopressin
1753	5	4	5	3	1378	166373	NOS3	Human nitric oxide synthase mRNA (endothelial)	nitric oxide synthase; vasodilator; Cloning and expression of a cDNA encoding human endothelium-derived relaxing factor/nitric oxide synthase	M93718	4077	eNOS
1754	5	4	5	4	1345	74649	COX6C	Homo sapiens cytochrome c oxidase subunit VIc (COX6C), nuclear gene encoding mitochondrial protein	Nucleotide sequence of cDNA encoding human cytochrome c oxidase subunit VIc	NM_004374	422	mitcondria & stress
1755	5	4	5	5	1047	31472	TAB1	Homo sapiens TAK1 binding protein (TAB1) mRNA, complete cds	TAB1: an activator of the TAK1 MAPKKK in TGF-beta signal transduction	U49928	3096	Signal	Wnt, TGFbeta, NFkB
1756	5	4	5	6	68	9347	RGS14	Homo sapiens regulator of G protein signaling RGS14 mRNA, complete cds.	Human regulator of G protein signaling 14 (RGS14)	AF037195	1531	Signal
1757	5	4	5	7	935	98485	GJB3	gap junction protein, beta 3, 31kD (connexin 31)	Mutations in the gene encoding gap junction protein beta-3 associated with autosomal dominant hearing impairment	AF052692	3617	Gap-junciton
1758	5	4	5	8	1318	279535	AGTRL2	Homo sapiens angiotensin receptor-like 2 (AGTRL2)	Molecular cloning of a novel platelet protein showing homology to the angiotensin II receptor C-terminal domain	NM_005162	1816	angiotensin
1759	5	4	5	9	1013	167503	STAT5	Homo sapiens signal transducer and activator of transcription (STAT5) mRNA	signal transducer; signal transducer and activator of transcription; stat protein; transcription activator	L41142	3714	Signal, TF	TPO, IL3, IL2, EPO
1760	5	4	5	10	933	37078	CRKL	H.sapiens crk-like gene CRKL	V-crk avian sarcoma virus CT10 oncogene homolog-like	X59656	1881	oncogene
1761	5	4	6	1	12	1103	TGFB1	Human transforming growth factor-beta (TGF-beta; TGFB)	signal peptide; transforming growth factor-beta	X02812	2745	GF, Signal	TGFbeta, Eryth
1762	5	4	6	2	229	78989	ADH5	Human alcohol dehydrogenase class III (ADH5) mRNA	alcohol dehydrogenase; zinc metalloenzyme	M29872	1613	ADH
1763	5	4	6	3	197	69171	PRKCL2	Human lipid-activated, protein kinase PRK2 mRNA; Protein kinase C-like 2	Identification of multiple, novel, protein kinase C-related gene products	U33052	3255	Signal	TPO, TCR, PLC, PDGF, EGF, BCR
1764	5	4	6	4	160	29287	RBBP8	Homo sapiens retinoblastoma-interacting protein (RBBP8) mRNA, complete cds	Interaction between a cellular protein that binds to the C-terminal region of adenovirus E1A (CtBP) and a novel cellular protein is disrupted by E1A through a conserved PLDLS motif	AF043431	3246	Signal
1765	5	4	6	5	753	5233	GSTM4	Homo sapiens glutathione transferase M4 (GSTM4) mRNA	Molecular cloning and heterologous expression of an alternatively spliced human Mu class glutathione S-transferase transcript	M99422	1323	GSTM
1766	5	4	6	6	1264	198166	ATF2	Human cyclic AMP response element-binding protein (HB16) mRNA, 3' end	cAMP responsive element binding protein	M31630	1216	ATF/CREB
1767	5	4	6	7	114	181097	TNFSF4	Human mRNA for glycoprotein 34 (gp34).	glycoprotein; gp34	D90224	3362	Cytokine
1768	5	4	6	8	751	75835	PMM1	phosphomannomutase 1	Cloning and characterization of human phosphomannomutase, a mammalian homologue of yeast SEC53	U86070	1242	polymerase
1769	5	4	6	9	192	79059	TGFBR3	Human transforming growth factor-beta type III receptor (TGF-beta) mRNA, complete cds	betaglycan; endoglin; proteoglycan; transforming growth factor-beta type III receptor; transmembrane protein	L07594	4208	GF
1770	5	4	6	10	112	75618	RAB11A	Homo sapiens rab11a GTPase mRNA, complete cds.	Human rab11a: transcription, chromosome mapping and effect on the expression levels of host GTP-binding proteins	AF000231	2333	oncogene
1771	5	4	7	1	581	132463	PIK3C2B	H.sapiens mRNA for phosphoinositide 3-kinase, Phosphoinositide-3-kinase, class 2, beta polypeptide	C2 domain; phosphoinositide 3-kinase; PI3K gene	Y11312	7632	Signal	TPO, TCR, PLC, PDGF, NGF, Insulin, IL4, IGF1, FcER, EGF, CXCR4
1772	5	4	7	2	501	78802	GSK3B	Human protein kinase mRNA; glycogen synthase kinase 3 beta (GSK3 beta); tau kinase subunit; factor A	glycogen synthase kinase 3	L33801	1389	Signal	Wnt
1773	5	4	7	3	567	158540	UGT8	Human ceramide UDPgalactosyltransferase mRNA	Cloning, characterization, and expression of human ceramide galactosyltransferase cDNA	U62899	1894	UGT
1774	5	4	7	4	535	652	TNFSF5	Human CD40-ligand mRNA (Tumor necrosis factor (ligand) superfamily, member 5); CD40L	CD4/CD8-associated protein; CD40-ligand.	L07414	1816	Cytokine, Signal	Th1Th2, Bcell, CD40
1775	5	4	7	5	455	76392	ALDH1	Homo sapiens aldehyde dehydrogenase 1 (ALDH1) mRNA	Cloning and expression of the full-length cDNAS encoding human liver class 1 and class 2 aldehyde dehydrogenase	AF003341	1506	ALDH
1776	5	4	7	6	565	50651	JAK1	Human protein-tyrosine kinase (JAK1) mRNA, Janus kinase 1	Two novel protein-tyrosine kinases, each with a second phosphotransferase-related catalytic domain, define a new class of protein kinase	M64174	3541	Signal	PLC, IL6, IL4, IL2, IFNG, IFNA, EGF
1777	5	4	7	7	533	75498	SCYA20	Human macrophage inflammatory protein 3 alpha (MIP-3a) mRNA; Small inducible cytokine subfamily A (Cys-Cys), member 20	Identification through bioinformatics of two new macrophage proinflammatory human chemokines: MIP-3alpha and MIP-3beta	U77035	764	Cytokine
1778	5	4	7	8	453	24644	TAF2C1	TATA box binding protein (TBP)-associated factor, RNA polymerase II, C1, 130kD	Human TAF(II)135 potentiates transcriptional activation by the AF-2s of the retinoic acid, vitamin D3, and thyroid hormone receptors in mammalian cells	Y11354	3252	polymerase, TF
1779	5	4	7	9	231	89476	CD2	Human T-cell surface antigen CD2 (T11) mRNA, complete cds	CD2 surface antigen; T-cell antigen; glycoprotein; immunoglobulin super gene family	M14362	1510	Signal	ThCell, TcCell
1780	5	4	7	10	199	2533	ALDH9	Human gamma-aminobutyraldehyde dehydrogenase mRNA	Human gamma-aminobutyraldehyde dehydrogenase (ALDH9): cDNA sequence, genomic organization, polymorphism, chromosomal localization, and tissue expression	U34252	2712	ALDH
1781	5	4	8	1	1310	98397	AKAP3	Homo sapiens A kinase (PRKA) anchor protein 3 (AKAP3)	Cloning and characterization of SOB1, a new testis-specific cDNA encoding a human sperm protein probably involved in oocyte recognition	NM_006422	3000	Signal	Adenylate cyclase-> PKA
1782	5	4	8	2	967	126057	FRAT1	Homo sapiens frequently rearranged in advanced T-cell lymphomas (FRAT1) mRNA	Activation of a novel proto-oncogene, Frat1, contributes to progression of mouse T-cell lymphomas	NM_005479	2558	Signal	Wnt
1783	5	4	8	3	887	89649	EPHX1	Human epoxide hydrolase、microsomal (xenobiotic) (EPHX1) mRNA	epoxide hydrolase	J03518	1742	epoxide hydrolase
1784	5	4	8	4	997	97087	CD3Z	Human T cell receptor zeta-chain mRNA, complete cds	T cell receptor zeta-chain	J04132	1472	Signal	ThCell, TcCell, TCR
1785	5	4	8	5	965	437	TCF15	Human basic helix-loop-helix transcription factor mRNA, complete cds	Cloning and characterization of a basic helix-loop-helix protein expressed in early mesoderm and the developing somites	U08336	963	Signal, TF	Wnt
1786	5	4	8	6	1300	75379	SLC1A3	Homo sapiens solute carrier family 1 (glial high affinity glutamate transporter), member 3 (SLC1A3), nuclear gene encoding mitochondrial protein	Cloning and characterization of a glutamate transporter cDNA from human cerebellum	NM_004172	3871	hyperosmotic stress
1787	5	4	8	7	615	35718	CYP8B1	Homo sapiens sterol 12-alpha hydroxylase CYP8B1 (Cyp8b1) mRNA,partial cds	Structure and chromosomal assignment of the sterol 12-alpha-hydroxylase gene (CYP8B1) in human and mouse: Eukaryotic cytochrome P-450 gene devoid of introns	AF090318	3528	P450
1788	5	4	8	8	36	174142	CSF1R	Human macrophage colony stimulating factor I receptor precursor (CSF1R); fms proto-oncogene (c-fms)	c-fms oncogene; fms oncogene; glycoprotein; membrane protein; proto-oncogene; signal peptide	X03663	3992	oncogene
1789	5	4	8	9	503	119007	RAB4	Homo sapiens GTP-binding protein (RAB4) mRNA, complete cds.	GTP-binding protein; ras oncogene	M28211	735	oncogene
1790	5	4	8	10	613	64593	ATP5JD	ATP synthase, H+ transporting, mitochondrial F1F0, subunit d	cDNA cloning, and chromosomal localization of a human F1FO-type ATPase subunit d	AF087135	613	ATPase
1791	5	4	9	1	1257	674	IL12B	Human natural killer cell stimulatory factor (NKSF) mRNA, complete cds, clone p40	cytokine; natural killer cell stimulatory factor	M65290	2318	Cytokine, Signal	NF-kB, Th1Th2, IL18
1792	5	4	9	2	1413	2524	AVPR2	H.sapiens mRNA for antidiuretic hormone receptor; Arginine vasopressin receptor 2 (nephrogenic diabetes insipidus)	antidiuretic hormone receptor; hormone receptor	Z11687	1616	vasopressin
1793	5	4	9	3	1378	166373	NOS3	Human nitric oxide synthase mRNA (endothelial)	nitric oxide synthase; vasodilator; Cloning and expression of a cDNA encoding human endothelium-derived relaxing factor/nitric oxide synthase	M93718	4077	eNOS
1794	5	4	9	4	1345	74649	COX6C	Homo sapiens cytochrome c oxidase subunit VIc (COX6C), nuclear gene encoding mitochondrial protein	Nucleotide sequence of cDNA encoding human cytochrome c oxidase subunit VIc	NM_004374	422	mitcondria & stress
1795	5	4	9	5	1047	31472	TAB1	Homo sapiens TAK1 binding protein (TAB1) mRNA, complete cds	TAB1: an activator of the TAK1 MAPKKK in TGF-beta signal transduction	U49928	3096	Signal	Wnt, TGFbeta, NFkB
1796	5	4	9	6	68	9347	RGS14	Homo sapiens regulator of G protein signaling RGS14 mRNA, complete cds.	Human regulator of G protein signaling 14 (RGS14)	AF037195	1531	Signal
1797	5	4	9	7	935	98485	GJB3	gap junction protein, beta 3, 31kD (connexin 31)	Mutations in the gene encoding gap junction protein beta-3 associated with autosomal dominant hearing impairment	AF052692	3617	Gap-junciton
1798	5	4	9	8	1318	279535	AGTRL2	Homo sapiens angiotensin receptor-like 2 (AGTRL2)	Molecular cloning of a novel platelet protein showing homology to the angiotensin II receptor C-terminal domain	NM_005162	1816	angiotensin
1799	5	4	9	9	1013	167503	STAT5	Homo sapiens signal transducer and activator of transcription (STAT5) mRNA	signal transducer; signal transducer and activator of transcription; stat protein; transcription activator	L41142	3714	Signal, TF	TPO, IL3, IL2, EPO
1800	5	4	9	10	933	37078	CRKL	H.sapiens crk-like gene CRKL	V-crk avian sarcoma virus CT10 oncogene homolog-like	X59656	1881	oncogene
1801	6	1	1	1	885	278242	K-ALPHA-1	human alpha-tubulin mRNA, complete cds	Expression of human alpha-tubulin genes: interspecies conservation of 3' untranslated regions	K00558	1596	Control (HK)
1802	6	1	1	2	885	278242	K-ALPHA-1	human alpha-tubulin mRNA, complete cds	Expression of human alpha-tubulin genes: interspecies conservation of 3' untranslated regions	K00558	1596	Control (HK)
1803	6	1	1	3	885	278242	K-ALPHA-1	human alpha-tubulin mRNA, complete cds	Expression of human alpha-tubulin genes: interspecies conservation of 3' untranslated regions	K00558	1596	Control (HK)
1804	6	1	1	4	885	278242	K-ALPHA-1	human alpha-tubulin mRNA, complete cds	Expression of human alpha-tubulin genes: interspecies conservation of 3' untranslated regions	K00558	1596	Control (HK)
1805	6	1	1	5	309	82314	HPRT1	Human hypoxanthine-guanine phosphoribosyltransferase (HPRT) IMP:pyrophosphate phosphoribosyltransferase	complementary DNA; transferase	V00530	1331	Control (HK)
1806	6	1	1	6	309	82314	HPRT1	Human hypoxanthine-guanine phosphoribosyltransferase (HPRT) IMP:pyrophosphate phosphoribosyltransferase	complementary DNA; transferase	V00530	1331	Control (HK)
1807	6	1	1	7	309	82314	HPRT1	Human hypoxanthine-guanine phosphoribosyltransferase (HPRT) IMP:pyrophosphate phosphoribosyltransferase	complementary DNA; transferase	V00530	1331	Control (HK)
1808	6	1	1	8	309	82314	HPRT1	Human hypoxanthine-guanine phosphoribosyltransferase (HPRT) IMP:pyrophosphate phosphoribosyltransferase	complementary DNA; transferase	V00530	1331	Control (HK)
1809	6	1	1	9	11257	-	colE1	colE1 plasmid		-	6646	Control (Negative)
1810	6	1	1	10	1256	-	phiX174	phiX174 DNA		-	5386	Control (Negative)
1811	6	1	2	1	316	169300	TGFB2	Human transforming growth factor-beta-2 mRNA; glioblastoma -derived T-cell suppressor factor (G-TSF); bsc-1 cell growth inhibitor; polyergin; cetermin	alternative splicing; transforming growth factor	M19154	2570	GF
1812	6	1	2	2	426	56294	RAB33A	Human mRNA for small GTP-binding protein, S10, complete cds	GTP-binding protein; S10; small GTP-binding protein	D14889	1283	oncogene
1813	6	1	2	3	394	96264	ATRX	Alpha thalassemia/mental retardation syndrome X-linked	ATRX encodes a novel member of the SNF2 family of proteins: mutations point to a common mechanism underlying the ATR-X syndrome	U72938	10216	ATPase
1814	6	1	2	4	314	2247	IL5	Human mRNA for T-cell replacing factor (interleukin-5).	glycoprotein; interleukin; interleukin 5; signal peptide; T-cell replacing factor	X04688	816	Cytokine, Signal	IL5, Eryth
1815	6	1	2	5	380	1602	DPYD	Human dihydropyrimidine dehydrogenase mRNA	cDNA cloning and chromosome mapping of human dihydropyrimidine dehydrogenase, an enzyme associated with 5-fluorouracil toxicity and congenital thymine uraciluria	U09178	3951	DPD
1816	6	1	2	6	348	27954	CD86	Human CD86 antigen mRNA, complete cds	B70 antigen is a second ligand for CTLA-4 and CD28	U04343	1424	Signal	Th1Th2
1817	6	1	2	7	268	1790	NR3C2	Human mineralocorticoid receptor mRNA (hMR), complete cds	Cloning of human mineralocorticoid receptor complementary DNA: structural and functional kinship with the glucocorticoid receptor	M16801	5749	NR3
1818	6	1	2	8	378	49007	PAP	poly(A) polymerase	Multiple forms of poly(A) polymerases in human cells	X76770	1956	polymerase
1819	6	1	2	9	346	82128	5T4	H.sapiens 5T4 gene for 5T4 Oncofetal antigen	5T4 gene; oncofetal antigen	Z29083	2053	oncogene
1820	6	1	2	10	266	85226	LIPA	Human lysosomal acid lipase/cholesteryl esterase mRNA (cholesterol esterase)	lysosomal acid lipase/cholesteryl esterase	M74775	2493	esterase
1821	6	1	3	1	826	102484	GSTA3	Homo sapiens glutathione transferase (GSTA3) mRNA, partial cds	Structure and organization of the human alpha class glutathione S-transferase genes and related pseudogenes	AF020919	762	GSTA
1822	6	1	3	2	698	54470	ABCC8	Human sulfonylurea receptor (SUR1) mRNA, complete cds.	Inactivation of the first nucleotide-binding fold of the sulfonylurea receptor, and familial persistent hyperinsulinemic hypoglycemia of infancy	U63421	4851	ABC transporter
1823	6	1	3	3	812	279611	DMBT1	Homo sapiens mRNA for DMBT1 6 kb transcript variant 1 (DMBT1/6kb.1).	putative tumour suppressor	AJ000342	5802	Supressor
1824	6	1	3	4	1285	153985	SLC7A2	Homo sapiens solute carrier family 7 (cationic amino acid transporter, y+ system), member 2	Molecular cloning, tissue distribution, and chromosomal localization of human cationic amino acid transporter 2 (HCAT2)	NM_003046	2185	hyperosmotic stress
1825	6	1	3	5	652	194143	BRCA1	Human breast and ovarian cancer susceptibility (BRCA1)	A strong candidate for the breast and ovarian cancer susceptibility gene BRCA1	U14680	5711	Signal, Supressor	p53, ATM
1826	6	1	3	6	771	76084	LMNB2	Human lamin B2 (LAMB2) mRNA, partial cds	The gene for a novel human lamin maps at a highly transcribed locus of chromosome 19 which replicates at the onset of S-phase	M94362	4270	Signal	TNFR1, FAS
1827	6	1	3	7	778	80420	SCYD1	Human CX3C chemokine precursor, mRNA, alternatively spliced, complete cds	A new class of membrane-bound chemokine with a CX3C motif	U84487	3310	Cytokine
1828	6	1	3	8	650	73957	RAB5A	Homo sapiens GTP-binding protein (RAB5) mRNA, complete cds.	GTP-binding protein; ras oncogene	M28215	719	oncogene
1829	6	1	3	9	428	169370	FYN	FYN oncogene related to SRC, FGR, YES; Homo sapiens c-syn protooncogene mRNA;	yes-related protooncogene, syn, belongs to the protein-tyrosine kinase family	M14333	2647	oncogene, Signal	TCR
1830	6	1	3	10	396	2331	E2F5	Human transcription factor E2F-5 mRNA, complete cds	E2F-4 and E2F-5, two members of the E2F family, are expressed in the early phases of the cell cycle	U15642	1587	TF
1831	6	1	4	1	1196	113211	IFNA21	Messenger RNA for human leukocyte (alpha) interferon	complementary DNA; interferon	V00540	985	Cytokine, Signal	IFNA
1832	6	1	4	2	1315	268016	SLC5A3	Homo sapiens solute carrier family 5 (inositol transporters), member 3; SMIT	The human osmoregulatory Na+/myo-inositol cotransporter gene (SLC5A3): molecular cloning and localization to chromosome 21	NM_006933	2157	hyperosmotic stress
1833	6	1	4	3	1084	1892	PNMT	Human phenylethanolamine N-methyltransferase mRNA, complete cds	epinephrine biosynthesis; phenylethanolamine N-methyltransferase	J03727	936	Phenylethanolamine-N-methyl trasnferase	catecholamine
1834	6	1	4	4	1194	103755	RIPK2	Homo sapiens serine/threonine kinase RICK (RICK) mRNA; RIP2	RICK, a novel protein kinase containing a caspase recruitment domain, interacts with CLARP and regulates CD95-mediated apoptosis	AF027706	2501	Appoptosis, Signal	FAS, D4GDI
1835	6	1	4	5	1162	110857	LOC51728	RNA polymerase III subunit (hRPC11)	Homo sapiens RNA polymerase III subunit (hRPC11) mRNA	NM_016310	430	polymerase
1836	6	1	4	6	1082	25960	MYCN	Human N-myc oncogene protein	N-myc oncogene	M13228	1284	oncogene, TF
1837	6	1	4	7	1239	193716	CR1	Complement component (3b/4b) receptor 1, including Knops blood group system; CD35	Identification of distinct C3b and C4b recognition sites in the human C3b/C4b receptor (CR1, CD35) by deletion mutagenesis	Y00816	6951	Signal	B lympho
1838	6	1	4	8	828	129751	IL17R	Homo sapiens IL-17 receptor mRNA, complete cds	Molecular characterization of the human interleukin (Il)-17 receptor	U58917	3120	Cytokine
1839	6	1	4	9	700	278599	NR6A1	Human nuclear orphan receptor mRNA, complete cds	RTR: a new member of the nuclear receptor superfamily that is highly expressed in murine testis	U64876	1791	NR6, TF
1840	6	1	4	10	858	106876	ATP6DV	Vacuolar proton-ATPase, subunit D; V-ATPase, subunit D	Cloning and tissue distribution of subunits C, D, and E of the human vacuolar H(+)-ATPase	X71490	1630	ATPase
1841	6	1	5	1	0	-	balnk			-
1842	6	1	5	2	1420	114346	COX7A1	Homo sapiens cytochrome c oxidase subunit VIIa polypeptide 1(muscle) (COX7A1), nuclear gene encoding mitochondrial protein	Tissue-specific expression and chromosome assignment of genes specifying two isoforms of subunit VIIa of human cytochrome c oxidase	NM_001864	371	mitcondria & stress
1843	6	1	5	3	1385	380	SLC1A2	Human glutamate/aspartate transporter II mRNA	Molecular cloning of human brain glutamate/aspartate transporter II	U01824	1969	hyperosmotic stress
1844	6	1	5	4	1352	32938	IPF1	Homo sapiens insulin promoter factor 1, homeodomain transcription factor (IPF1)	Localization of human homeodomain transcription factor insulin promoter factor 1 (IPF1) to chromosome band 13q12.1	NM_000209	1525	Insulin
1845	6	1	5	5	945	36992	ATP4A	ATPase, H+/K+ exchanging, alpha polypeptide	Structure of the human gastric H,K-ATPase gene and comparison of the 5'-flanking sequences of the human and rat genes	NM_000704	3556	ATPase
1846	6	1	5	6	1212	1361	CYP1A2	Homo sapiens cytochrome P450, subfamily I (aromatic compound-inducible), polypeptide 2 (CYP1A2) mRNA	Human P(3)450: cDNA and complete protein sequence, repetitive Alu sequences in the 3' nontranslated region, and localization of geneto chromosome 15	NM_000761	3149	P450
1847	6	1	5	7	1157	278911	IL17C	Homo sapiens interleukin 17C (IL17C), mRNA	Cloning and characterization of IL-17B and IL-17C, two new members of the IL-17 cytokine family	NM_013278	594	Cytokine
1848	6	1	5	8	888	248211	RBBP9	Homo sapiens retinoblastoma binding protein (RBBP9) mRNA, complete cds.	A retinoblastoma-binding protein that affects cell-cycle control and confers transforming ability	AF039564	522	Signal
1849	6	1	5	9	1226	100724	PPARG	H. sapiens peroxisome proliferator activated receptor gamma, complete cds	PPAR gene; h ppar gamma gene; nuclear receptor; peroxisome proliferator activated receptor gamma; transcription factor	L40904	1811	PPAR, TF
1850	6	1	5	10	1130	272462	SULT1A2	Homo sapiens sulfotransferase family 1A, phenol-preferring, member 2 (SULT1A2) mRNA	Human phenol sulfotransferase STP2 gene: molecular cloning, structural characterization, and chromosomal localization	NM_001054	1396	sulfotransferase
1851	6	1	6	1	316	169300	TGFB2	Human transforming growth factor-beta-2 mRNA; glioblastoma -derived T-cell suppressor factor (G-TSF); bsc-1 cell growth inhibitor; polyergin; cetermin	alternative splicing; transforming growth factor	M19154	2570	GF
1852	6	1	6	2	426	56294	RAB33A	Human mRNA for small GTP-binding protein, S10, complete cds	GTP-binding protein; S10; small GTP-binding protein	D14889	1283	oncogene
1853	6	1	6	3	394	96264	ATRX	Alpha thalassemia/mental retardation syndrome X-linked	ATRX encodes a novel member of the SNF2 family of proteins: mutations point to a common mechanism underlying the ATR-X syndrome	U72938	10216	ATPase
1854	6	1	6	4	314	2247	IL5	Human mRNA for T-cell replacing factor (interleukin-5).	glycoprotein; interleukin; interleukin 5; signal peptide; T-cell replacing factor	X04688	816	Cytokine, Signal	IL5, Eryth
1855	6	1	6	5	380	1602	DPYD	Human dihydropyrimidine dehydrogenase mRNA	cDNA cloning and chromosome mapping of human dihydropyrimidine dehydrogenase, an enzyme associated with 5-fluorouracil toxicity and congenital thymine uraciluria	U09178	3951	DPD
1856	6	1	6	6	348	27954	CD86	Human CD86 antigen mRNA, complete cds	B70 antigen is a second ligand for CTLA-4 and CD28	U04343	1424	Signal	Th1Th2
1857	6	1	6	7	268	1790	NR3C2	Human mineralocorticoid receptor mRNA (hMR), complete cds	Cloning of human mineralocorticoid receptor complementary DNA: structural and functional kinship with the glucocorticoid receptor	M16801	5749	NR3
1858	6	1	6	8	378	49007	PAP	poly(A) polymerase	Multiple forms of poly(A) polymerases in human cells	X76770	1956	polymerase
1859	6	1	6	9	346	82128	5T4	H.sapiens 5T4 gene for 5T4 Oncofetal antigen	5T4 gene; oncofetal antigen	Z29083	2053	oncogene
1860	6	1	6	10	266	85226	LIPA	Human lysosomal acid lipase/cholesteryl esterase mRNA (cholesterol esterase)	lysosomal acid lipase/cholesteryl esterase	M74775	2493	esterase
1861	6	1	7	1	826	102484	GSTA3	Homo sapiens glutathione transferase (GSTA3) mRNA, partial cds	Structure and organization of the human alpha class glutathione S-transferase genes and related pseudogenes	AF020919	762	GSTA
1862	6	1	7	2	698	54470	ABCC8	Human sulfonylurea receptor (SUR1) mRNA, complete cds.	Inactivation of the first nucleotide-binding fold of the sulfonylurea receptor, and familial persistent hyperinsulinemic hypoglycemia of infancy	U63421	4851	ABC transporter
1863	6	1	7	3	812	279611	DMBT1	Homo sapiens mRNA for DMBT1 6 kb transcript variant 1 (DMBT1/6kb.1).	putative tumour suppressor	AJ000342	5802	Supressor
1864	6	1	7	4	1285	153985	SLC7A2	Homo sapiens solute carrier family 7 (cationic amino acid transporter, y+ system), member 2	Molecular cloning, tissue distribution, and chromosomal localization of human cationic amino acid transporter 2 (HCAT2)	NM_003046	2185	hyperosmotic stress
1865	6	1	7	5	652	194143	BRCA1	Human breast and ovarian cancer susceptibility (BRCA1)	A strong candidate for the breast and ovarian cancer susceptibility gene BRCA1	U14680	5711	Signal, Supressor	p53, ATM
1866	6	1	7	6	771	76084	LMNB2	Human lamin B2 (LAMB2) mRNA, partial cds	The gene for a novel human lamin maps at a highly transcribed locus of chromosome 19 which replicates at the onset of S-phase	M94362	4270	Signal	TNFR1, FAS
1867	6	1	7	7	778	80420	SCYD1	Human CX3C chemokine precursor, mRNA, alternatively spliced, complete cds	A new class of membrane-bound chemokine with a CX3C motif	U84487	3310	Cytokine
1868	6	1	7	8	650	73957	RAB5A	Homo sapiens GTP-binding protein (RAB5) mRNA, complete cds.	GTP-binding protein; ras oncogene	M28215	719	oncogene
1869	6	1	7	9	428	169370	FYN	FYN oncogene related to SRC, FGR, YES; Homo sapiens c-syn protooncogene mRNA;	yes-related protooncogene, syn, belongs to the protein-tyrosine kinase family	M14333	2647	oncogene, Signal	TCR
1870	6	1	7	10	396	2331	E2F5	Human transcription factor E2F-5 mRNA, complete cds	E2F-4 and E2F-5, two members of the E2F family, are expressed in the early phases of the cell cycle	U15642	1587	TF
1871	6	1	8	1	1196	113211	IFNA21	Messenger RNA for human leukocyte (alpha) interferon	complementary DNA; interferon	V00540	985	Cytokine, Signal	IFNA
1872	6	1	8	2	1315	268016	SLC5A3	Homo sapiens solute carrier family 5 (inositol transporters), member 3; SMIT	The human osmoregulatory Na+/myo-inositol cotransporter gene (SLC5A3): molecular cloning and localization to chromosome 21	NM_006933	2157	hyperosmotic stress
1873	6	1	8	3	1084	1892	PNMT	Human phenylethanolamine N-methyltransferase mRNA, complete cds	epinephrine biosynthesis; phenylethanolamine N-methyltransferase	J03727	936	Phenylethanolamine-N-methyl trasnferase	catecholamine
1874	6	1	8	4	1194	103755	RIPK2	Homo sapiens serine/threonine kinase RICK (RICK) mRNA; RIP2	RICK, a novel protein kinase containing a caspase recruitment domain, interacts with CLARP and regulates CD95-mediated apoptosis	AF027706	2501	Appoptosis, Signal	FAS, D4GDI
1875	6	1	8	5	1162	110857	LOC51728	RNA polymerase III subunit (hRPC11)	Homo sapiens RNA polymerase III subunit (hRPC11) mRNA	NM_016310	430	polymerase
1876	6	1	8	6	1082	25960	MYCN	Human N-myc oncogene protein	N-myc oncogene	M13228	1284	oncogene, TF
1877	6	1	8	7	1239	193716	CR1	Complement component (3b/4b) receptor 1, including Knops blood group system; CD35	Identification of distinct C3b and C4b recognition sites in the human C3b/C4b receptor (CR1, CD35) by deletion mutagenesis	Y00816	6951	Signal	B lympho
1878	6	1	8	8	828	129751	IL17R	Homo sapiens IL-17 receptor mRNA, complete cds	Molecular characterization of the human interleukin (Il)-17 receptor	U58917	3120	Cytokine
1879	6	1	8	9	700	278599	NR6A1	Human nuclear orphan receptor mRNA, complete cds	RTR: a new member of the nuclear receptor superfamily that is highly expressed in murine testis	U64876	1791	NR6, TF
1880	6	1	8	10	858	106876	ATP6DV	Vacuolar proton-ATPase, subunit D; V-ATPase, subunit D	Cloning and tissue distribution of subunits C, D, and E of the human vacuolar H(+)-ATPase	X71490	1630	ATPase
1881	6	1	9	1	0	-	blank			-
1882	6	1	9	2	1420	114346	COX7A1	Homo sapiens cytochrome c oxidase subunit VIIa polypeptide 1(muscle) (COX7A1), nuclear gene encoding mitochondrial protein	Tissue-specific expression and chromosome assignment of genes specifying two isoforms of subunit VIIa of human cytochrome c oxidase	NM_001864	371	mitcondria & stress
1883	6	1	9	3	1385	380	SLC1A2	Human glutamate/aspartate transporter II mRNA	Molecular cloning of human brain glutamate/aspartate transporter II	U01824	1969	hyperosmotic stress
1884	6	1	9	4	1352	32938	IPF1	Homo sapiens insulin promoter factor 1, homeodomain transcription factor (IPF1)	Localization of human homeodomain transcription factor insulin promoter factor 1 (IPF1) to chromosome band 13q12.1	NM_000209	1525	Insulin
1885	6	1	9	5	945	36992	ATP4A	ATPase, H+/K+ exchanging, alpha polypeptide	Structure of the human gastric H,K-ATPase gene and comparison of the 5'-flanking sequences of the human and rat genes	NM_000704	3556	ATPase
1886	6	1	9	6	1212	1361	CYP1A2	Homo sapiens cytochrome P450, subfamily I (aromatic compound-inducible), polypeptide 2 (CYP1A2) mRNA	Human P(3)450: cDNA and complete protein sequence, repetitive Alu sequences in the 3' nontranslated region, and localization of geneto chromosome 15	NM_000761	3149	P450
1887	6	1	9	7	1157	278911	IL17C	Homo sapiens interleukin 17C (IL17C), mRNA	Cloning and characterization of IL-17B and IL-17C, two new members of the IL-17 cytokine family	NM_013278	594	Cytokine
1888	6	1	9	8	888	248211	RBBP9	Homo sapiens retinoblastoma binding protein (RBBP9) mRNA, complete cds.	A retinoblastoma-binding protein that affects cell-cycle control and confers transforming ability	AF039564	522	Signal
1889	6	1	9	9	1226	100724	PPARG	H. sapiens peroxisome proliferator activated receptor gamma, complete cds	PPAR gene; h ppar gamma gene; nuclear receptor; peroxisome proliferator activated receptor gamma; transcription factor	L40904	1811	PPAR, TF
1890	6	1	9	10	1130	272462	SULT1A2	Homo sapiens sulfotransferase family 1A, phenol-preferring, member 2 (SULT1A2) mRNA	Human phenol sulfotransferase STP2 gene: molecular cloning, structural characterization, and chromosomal localization	NM_001054	1396	sulfotransferase
1891	6	2	1	1	860	169476	GAPD	liver glyceraldehyde 3-phosphate dehydrogenase (GAPDH)	dehydrogenase; glyceraldehyde-3-phosphate dehydrogenase	X01677	1272	Control (HK)
1892	6	2	1	2	860	169476	GAPD	liver glyceraldehyde 3-phosphate dehydrogenase (GAPDH)	dehydrogenase; glyceraldehyde-3-phosphate dehydrogenase	X01677	1272	Control (HK)
1893	6	2	1	3	860	169476	GAPD	liver glyceraldehyde 3-phosphate dehydrogenase (GAPDH)	dehydrogenase; glyceraldehyde-3-phosphate dehydrogenase	X01677	1272	Control (HK)
1894	6	2	1	4	860	169476	GAPD	liver glyceraldehyde 3-phosphate dehydrogenase (GAPDH)	dehydrogenase; glyceraldehyde-3-phosphate dehydrogenase	X01677	1272	Control (HK)
1895	6	2	1	5	583	180952	ACTB	cytoplasmic beta-actin (ACTB)	actin; beta-actin	X00351	1761	Control (HK)
1896	6	2	1	6	583	180952	ACTB	cytoplasmic beta-actin (ACTB)	actin; beta-actin	X00351	1761	Control (HK)
1897	6	2	1	7	583	180952	ACTB	cytoplasmic beta-actin (ACTB)	actin; beta-actin	X00351	1761	Control (HK)
1898	6	2	1	8	583	180952	ACTB	cytoplasmic beta-actin (ACTB)	actin; beta-actin	X00351	1761	Control (HK)
1899	6	2	1	9	11257	-	colE1	colE1 plasmid		-	6646	Control (Negative)
1900	6	2	1	10	1256	-	phiX174	phiX174 DNA		-	5386	Control (Negative)
1901	6	2	2	1	167	94234	FZD1	Homo sapiens mRNA for frizzled-1, complete cds	Molecular cloning, differential expression, and chromosomal localization of human frizzled-1, frizzled-2, and frizzled-7	AB017363	4350	Signal	Wnt
1902	6	2	2	2	234	624	IL8	Human beta-thromboglobulin-like protein mRNA, complete cds	beta-thromboglobulin	M17017	1639	Cytokine, Signal	NF-kB
1903	6	2	2	3	202	9216	CASP7	Human Mch3 isoform alpha (Mch3) mRNA, complete cds	Mch3 isoform alpha	U37448	2309	Appoptosis, Signal	FAS
1904	6	2	2	4	165	31323	IKBKAP	Homo sapiens IkappaB kinase complex associated protein (IKAP) mRNA, complete cds; IKKAP2	IKAP is a scaffold protein of the IkappaB kinase complex	AF044195	4803	Signal	TNFR2, CD40
1905	6	2	2	5	758	278896	UGT1A1	Human bilirubin UDP-glucuronosyltransferase isozyme 1 mRNA	UDP-glucuronosyltransferase; bilirubin UDP-glucuronosyltransferase	M57899	2351	UGT
1906	6	2	2	6	726	76688	CES1	Human carboxylesterase mRNA	carboxylesterase; glycosylation-dependent	L07765	1966	esterase
1907	6	2	2	7	119	189999	P2Y5	Homo sapiens purinergic receptor P2Y5 mRNA	The human purinergic receptor P2Y5 is encoded in intron 17 of the retinoblastoma gene	AF000546	1118	Signal
1908	6	2	2	8	756	47007	MAP3K14	H.sapiens mRNA for serine/threonine protein kinase, NIK	MAP3K-related kinase involved in NF-kappaB induction by TNF, CD95 and IL-1	Y10256	4596	Signal	TNFR2, NFkB, CD40
1909	6	2	2	9	95	73987	CLK3	Homo sapiens clk3 mRNA; CDC-like kinase 3	cdc-like kinase; cell division cycle protein; protein kinase	L29220	1665	CellCycle
1910	6	2	2	10	117	282270	ATP1B3P1	ATPase, Na+/K+ transporting, beta 3 pseudogene	ATPase	AF005898	2014	ATPase
1911	6	2	3	1	586	3069	HSPA9B	Homo sapiens mitochondrial HSP75 mRNA; Heat shock 70kD protein 9B (mortalin-2)	glucose-regulated protein	L15189	2131	hsp
1912	6	2	3	2	506	180414	HSPA10	Homo sapiens heat shock 70kD protein 10 (HSC71) (HSPA10), mRNA	Structure and expression of a human gene coding for a 71 kd heat shock 'cognate' protein	NM_006597	2024	hsp
1913	6	2	3	3	33	76366	BAD	Human Bcl-2 binding component 6 (bbc6) mRNA; BAD protein	A human protein that interacts with Bcl-2 and have homology to mouse BAD	U66879	953	Signal
1914	6	2	3	4	540	687	CYP4B1	Human lung cytochrome P450 (IV subfamily) BI protein, complete cds	cytochrome; cytochrome P450; cytochrome P450 IVBI	J02871	2084	P450
1915	6	2	3	5	460	24322	ATP6H	ATPase, H+ transporting, lysosomal (vacuolar proton pump) 9kD	Identification and characterization of a novel 9.2-kDa membrane sector-associated protein of vacuolar proton-ATPase from chromaffin granules	Y15286	836	ATPase
1916	6	2	3	6	570	178738	CYP3A3	Homo sapiens mRNA for cytochrome P-450, complete cds	Complete cDNA sequence of a cytochrome P-450 inducible by glucocorticoids in human liver	D00003	2011	P450
1917	6	2	3	7	538	19192	CDK2	Human cdc2-related protein kinase mRNA, complete cds	cdc2-related protein kinase	M68520	2213	CellCycle, Signal	p53
1918	6	2	3	8	458	22591	NR2E1	Homo sapiens mRNA for tailless gene homologue	The human homologue of the drosophila tailless gene (TLX):characterization and mapping to a region of common deletion in human lymphoid leukemia on chromosome 6q21	Y13276	1593	NR2
1919	6	2	3	9	236	663	CFTR	Human cystic fibrosis mRNA, encoding a presumed transmembraneconductance regulator (CFTR).	cystic fibrosis; transmembrane conductance regulator	M28668	6129	ABC transporter
1920	6	2	3	10	204	34012	BRCA2	Human breast cancer susceptibility (BRCA2) mRNA	Low incidence of BRCA2 mutations in breast carcinoma and other cancers	U43746	10987	Supressor
1921	6	2	4	1	1004	46964	POLM	polymerase (DNA-directed), mu	DNA polymerase mu (Pol m), homologous to TdT, could act as a DNA mutator in eukaryotic cells	AJ131891	2571	polymerase
1922	6	2	4	2	972	2134	TRAF1	Homo sapiens TNF receptor-associated factor 1 (TRAF1) mRNA.	The Epstein-Barr virus transforming protein LMP1 engages signaling proteins for the tumor necrosis factor receptor family	NM_005658	2380	Cytokine, Signal	TNFR2, NFkB
1923	6	2	4	3	56	115256	TERT	Homo sapiens telomerase reverse transcriptase	hEST2, the putative human telomerase catalytic subunit gene, is up-regulated in tumor cells and during immortalization	NM_003219	4015	oncogene
1924	6	2	4	4	1002	241336	LOC51189	ATPase inhibitor precursor	Nucleotide sequence of cDNA coding for the human ATPase Inhibitor	AB029042	385	ATPase
1925	6	2	4	5	970	2764	NFKBIL1	H.sapiens IKBL mRNA	Characterization of a novel gene in the human major histocompatibility complex that encodes a potential new member of the I kappa B family of proteins	X77909	1459	Signal	NFkB
1926	6	2	4	6	890	79070	MYC	Human mRNA encoding the c-myc oncogene	complementary DNA; oncogene	V00568	2121	oncogene, Signal, TF	wnt
1927	6	2	4	7	620	173936	IL10RB	Homo sapiens mRNA for transmebrane receptor protein	CRF2-4; CRFB4; cytokine receptor; transmembrane receptor	Z17227	1875	Cytokine
1928	6	2	4	8	588	226434	BTRC	Homo sapiens mRNA for beta-transducin repeat containing protein (beta-TrCP)	A novel human WD protein, h-beta TrCp, that interacts with HIV-1 Vpu connects CD4 to the ER degradation pathway through an F-box motif	Y14153	2151	Signal	Wnt
1929	6	2	4	9	508	159627	DAP3	Human ionizing radiation resistance conferring protein mRNA; Death associated protein 3	The molecular genetics of human diseases with defective DNA damage processing	U18321	1648	Appoptosis
1930	6	2	4	10	618	251526	SCYA7	Homo sapiens mRNA for monocyte chemotactic protein-3 (MCP-3), Small inducible cytokine A7 (monocyte chemotactic protein 3)	Human monocyte chemotactic protein-3 (MCP-3): molecular cloning of the cDNA and comparison with other chemokines	X72308	1085	Cytokine
1931	6	2	5	1	0	-	blank
1932	6	2	5	2	1419	1342	COX5B	Homo sapiens cytochrome c oxidase subunit Vb (COX5B), nuclear gene encoding mitochondrial protein	Sequence of cDNAs encoding subunit Vb of human and bovine cytochrome c oxidase	NM_001862	494	mitcondria & stress
1933	6	2	5	3	1384	75428	SOD1	Homo sapiens superoxide dismutase 1, soluble (amyotrophic lateral sclerosis 1 (adult)) (SOD1); Superoxide dismutase 1, soluble (amyotrophic lateral sclerosis 1 (adult))	Confirmation of the assignment of the human SODS gene to chromosome 21q22	NM_000454	560	SOD
1934	6	2	5	4	1351	178098	DKFZP434A014	Homo sapiens angiotensin converting enzyme-like protein mRNA	A human homolog of angiotensin-converting enzyme. Cloning and functional expression as a captopril-insensitive carboxypeptidase	AF241254	3405	angiotensin
1935	6	2	5	5	78	22919	FUS2	Homo sapiens putative tumor suppressor protein unspliced form (Fus-2) mRNA, complete cds	Unspliced form of Fus-2, a new candidate human tumor suppressor gene located in the 3p21.3 small cell lung cancer homozygous deletion region	AF040705	1272	Supressor
1936	6	2	5	6	1020	2430	TCFL1	Human YL-1 mRNA for YL-1 protein (nuclear protein with DNA-binding ability), complete cds	Molecular cloning of a novel human cDNA on chromosome 1q21 and its mouse homolog encoding a nuclear protein with DNA-binding ability	D43642	1324	Signal, TF	Wnt
1937	6	2	5	7	940	81942	POLA2	polymerase (DNA-directed), alpha (70kD)	The role of the 70 kDa subunit of human DNA polymerase alpha in DNA replication	L24559	2187	polymerase
1938	6	2	5	8	1050	249165	FGF11	Human fibroblast growth factor homologous factor 3 (FHF-3) mRNA, complete cds	Fibroblast growth factor (FGF) homologous factors: new members of the FGF family implicated in nervous system development	U66199	678	GF
1939	6	2	5	9	1018	102336	ARHGAP8	Homo sapiens Rho GTPase activating protein 8 (ARHGAP8), mRNA	NEDO human cDNA sequencing project	NM_015366	1653	Signal	D4DGI
1940	6	2	5	10	938	172670	ACVRL1	Human TGF-b superfamily receptor type I mRNA; activin receptor-like kinase 1 (ACVRL1; ALK1)	heteromeric receptor; serine/threonine kinase; type I receptor	L17075	1733	GF
1941	6	2	6	1	167	94234	FZD1	Homo sapiens mRNA for frizzled-1, complete cds	Molecular cloning, differential expression, and chromosomal localization of human frizzled-1, frizzled-2, and frizzled-7	AB017363	4350	Signal	Wnt
1942	6	2	6	2	234	624	IL8	Human beta-thromboglobulin-like protein mRNA, complete cds	beta-thromboglobulin	M17017	1639	Cytokine, Signal	NF-kB
1943	6	2	6	3	202	9216	CASP7	Human Mch3 isoform alpha (Mch3) mRNA, complete cds	Mch3 isoform alpha	U37448	2309	Appoptosis, Signal	FAS
1944	6	2	6	4	165	31323	IKBKAP	Homo sapiens IkappaB kinase complex associated protein (IKAP) mRNA, complete cds; IKKAP2	IKAP is a scaffold protein of the IkappaB kinase complex	AF044195	4803	Signal	TNFR2, CD40
1945	6	2	6	5	758	278896	UGT1A1	Human bilirubin UDP-glucuronosyltransferase isozyme 1 mRNA	UDP-glucuronosyltransferase; bilirubin UDP-glucuronosyltransferase	M57899	2351	UGT
1946	6	2	6	6	726	76688	CES1	Human carboxylesterase mRNA	carboxylesterase; glycosylation-dependent	L07765	1966	esterase
1947	6	2	6	7	119	189999	P2Y5	Homo sapiens purinergic receptor P2Y5 mRNA	The human purinergic receptor P2Y5 is encoded in intron 17 of the retinoblastoma gene	AF000546	1118	Signal
1948	6	2	6	8	756	47007	MAP3K14	H.sapiens mRNA for serine/threonine protein kinase, NIK	MAP3K-related kinase involved in NF-kappaB induction by TNF, CD95 and IL-1	Y10256	4596	Signal	TNFR2, NFkB, CD40
1949	6	2	6	9	95	73987	CLK3	Homo sapiens clk3 mRNA; CDC-like kinase 3	cdc-like kinase; cell division cycle protein; protein kinase	L29220	1665	CellCycle
1950	6	2	6	10	117	282270	ATP1B3P1	ATPase, Na+/K+ transporting, beta 3 pseudogene	ATPase	AF005898	2014	ATPase
1951	6	2	7	1	586	3069	HSPA9B	Homo sapiens mitochondrial HSP75 mRNA; Heat shock 70kD protein 9B (mortalin-2)	glucose-regulated protein	L15189	2131	hsp
1952	6	2	7	2	506	180414	HSPA10	Homo sapiens heat shock 70kD protein 10 (HSC71) (HSPA10), mRNA	Structure and expression of a human gene coding for a 71 kd heat shock 'cognate' protein	NM_006597	2024	hsp
1953	6	2	7	3	33	76366	BAD	Human Bcl-2 binding component 6 (bbc6) mRNA; BAD protein	A human protein that interacts with Bcl-2 and have homology to mouse BAD	U66879	953	Signal
1954	6	2	7	4	540	687	CYP4B1	Human lung cytochrome P450 (IV subfamily) BI protein, complete cds	cytochrome; cytochrome P450; cytochrome P450 IVBI	J02871	2084	P450
1955	6	2	7	5	460	24322	ATP6H	ATPase, H+ transporting, lysosomal (vacuolar proton pump) 9kD	Identification and characterization of a novel 9.2-kDa membrane sector-associated protein of vacuolar proton-ATPase from chromaffin granules	Y15286	836	ATPase
1956	6	2	7	6	570	178738	CYP3A3	Homo sapiens mRNA for cytochrome P-450, complete cds	Complete cDNA sequence of a cytochrome P-450 inducible by glucocorticoids in human liver	D00003	2011	P450
1957	6	2	7	7	538	19192	CDK2	Human cdc2-related protein kinase mRNA, complete cds	cdc2-related protein kinase	M68520	2213	CellCycle, Signal	p53
1958	6	2	7	8	458	22591	NR2E1	Homo sapiens mRNA for tailless gene homologue	The human homologue of the drosophila tailless gene (TLX):characterization and mapping to a region of common deletion in human lymphoid leukemia on chromosome 6q21	Y13276	1593	NR2
1959	6	2	7	9	236	663	CFTR	Human cystic fibrosis mRNA, encoding a presumed transmembraneconductance regulator (CFTR).	cystic fibrosis; transmembrane conductance regulator	M28668	6129	ABC transporter
1960	6	2	7	10	204	34012	BRCA2	Human breast cancer susceptibility (BRCA2) mRNA	Low incidence of BRCA2 mutations in breast carcinoma and other cancers	U43746	10987	Supressor
1961	6	2	8	1	1004	46964	POLM	polymerase (DNA-directed), mu	DNA polymerase mu (Pol m), homologous to TdT, could act as a DNA mutator in eukaryotic cells	AJ131891	2571	polymerase
1962	6	2	8	2	972	2134	TRAF1	Homo sapiens TNF receptor-associated factor 1 (TRAF1) mRNA.	The Epstein-Barr virus transforming protein LMP1 engages signaling proteins for the tumor necrosis factor receptor family	NM_005658	2380	Cytokine, Signal	TNFR2, NFkB
[truncated: 918 more rows]
