# Supplementary material for: Microarray analysis identifies a set of CXCR3 and CCR2 ligand chemokines as early IFNβ-responsive genes in peripheral blood lymphocytes in vitro: an implication for IFNβ-related adverse effects in multiple sclerosis
Source: BMC Neurol. 2006 May 19;6:18. doi: 10.1186/1471-2377-6-18 (PMC1483835; doi:10.1186/1471-2377-6-18)
Supplement: Additional File 3 — The complete list of upregulated genes in PBMC following exposure to IFNβ for 3 hours. Upregulated genes in PBMC of the subject #1 (a 46 year-old healthy man) by a 3 hour-exposure to 50 ng/ml recombinant human IFNβ are listed with Cy5/Cy3 signal intensity ratio, gene symbol, GenBank accession number, and gene name. In vivo IRG in T cells and non-T cells of RRMS patients reported previously (Ref. 16) are underlined. [file 1471-2377-6-18-S3.xls]

## Sheet: 表1-1 Up
Additional file 3. The complete list of upregulated genes in PBMC following exposure to IFNb for 3 hours
No.	Cy5/Cy3 ratio	Symbol	GenBank	Gene name
1	188.5	IFIT1	X03557	interferon-induced protein with tetratricopeptide repeats 1 (IFI56)
2	149.823	SCYB11	AF030514	chemokine (C-X-C motif) ligand 11 (CXCL11, IP-9, I-TAC)
3	81.8143	ISG15	M13755	interferon-stimulated gene ISG15 (G1P2)
4	67.8355	IFIT4	AF083470	interferon-induced protein with tetratricopeptide repeats 4 (IFI60)
5	66.379	MX1	M30817	myxovirus resistance protein 1 (MXA)
6	64.4334	SCYB10	X02530	chemokine (C-X-C motif) ligand 10 (CXCL10, IP-10)
7	55.0098	SCYA8	Y10802	chemokine (C-C motif) ligand 8 (CCL8, MCP2)
8	36.8754	SCYB9	X72755	chemokine (C-X-C motif) ligand 9 (CXCL9, MIG)
9	35.1356	TNFSF10	U37518	tumor necrosis factor superfamily, member 10 (TRAIL)
10	32.8604	MX2	M30818	myxovirus resistance protein 2 (MXB)
11	21.9859	IFI27	X67325	interferon alpha-inducible protein 27
12	21.9818	G1P3	X02492	interferon alpha-inducible protein (IFI6-16), isoform a
13	19.2569	ISG20	U88964	interferon-stimulated gene ISG20
14	19.1241	STAT1	M97935	signal transducer and activator of transcription 1, isoform alpha
15	13.7131	IRF7	U53830	interferon-regulatory factor 7, isoform alpha
16	13.4409	CCNA1	U66838	cyclin A1
17	12.716	IL6	M14584	interleukin 6
18	10.8628	IL1RN	X53296	interleukin 1 receptor antagonist, isoform 1
19	10.4652	SCYA2	S71513	chemokine (C-C motif) ligand 2 (CCL2, MCP1)
20	9.90974	STAT2	M97934	signal transducer and activator of transcription 2
21	8.79316	IFI16	NM_005531	interferon gamma-inducible protein IFI16
22	8.54521	CYP2J2	U37143	cytochrome P450, family 2, subfamily J, polypeptide 2
23	8.27971	HSPA6	X51758	heat shock protein HSP70B'
24	7.95628	ABCB2	X57522	transporter 1, ATP-binding cassette, subfamily B (TAP1)
25	7.85816	CASP10	U60519	caspase 10, isoform a
26	7.11466	JAK2	AF005216	Janus kinase 2
27	6.61813	ATF3	L19871	activating transcription factor 3 long isoform
28	6.58866	IL1R2	X59770	interleukin 1 receptor type II
29	5.9016	IFITM1	J04164	interferon induced transmembrane protein 1 (IFI17)
30	5.72826	IL15RA	U31628	interleukin 15 receptor alpha
31	5.20257	PDGFRL	D37965	platelet-derived growth factor receptor-like protein
32	5.13452	IRF2	X15949	interferon-regulatory factor 2
33	5.08947	POLE2	AF025840	DNA directed polyerase epsilon 2
34	5.03266	BAG1	AF022224	BCL2-associated athanogene
35	4.97731	ISGF3G	M87503	interferon-stimulated transcription factor 3 gamma (IRF9, p48)
36	4.93213	ATP10A	AB011138	ATPase, class V, type 10A
37	4.79009	HSJ2	L08069	DnaJ (Hsp40) homolog, subfamily A, member 1 (HSPF4)
38	4.74091	TNFRSF6	X63717	tumor necrosis factor receptor superfamily, member 6 (FAS, APO1)
39	4.69841	IGFBP4	M62403	insulin-like growth factor-binding protein 4
40	4.44061	SULT1C1	U66036	sulfotransferase family, cytosolic, 1C, member 1
41	3.99029	SP100	M60618	nuclear antigen Sp100
42	3.97624	CD80	M27533	CD80 antigen (B7-1)
43	3.92885	FES	X52192	feline sarcoma oncogene
44	3.89974	HSPA1A	NM_005345	heat shock protein HSP70-1
45	3.77658	IL15	AF031167	interleukin 15
46	3.70713	ATF5	NM_012068	activating transcription factor 5
47	3.66531	HSPA1B	NM_005346	heat shock protein HSP70-2
48	3.60873	LMNB1	M34458	lamin B1
49	3.5998	PIM1	M54915	pim-1 oncogene
50	3.5932	MYD88	U70451	myeloid differentiation primary response gene 88
51	3.58399	PLA2G4A	M72393	phospholipase A2 group IVA
52	3.53255	SPP1	NM_000582	secreted phosphoprotein 1 (osteopontin)
53	3.51686	AKAP2	NM_007203	A-kinase anchor protein 2
54	3.46879	CASP4	U28014	caspase 4, isoform a
55	3.35281	CSF1	M37435	colony stimulating factor 1, isoform a
56	3.30201	CYP21A2	M17252	cytochrome P450, subfamily XXIA, polypeptide 2
57	3.28473	SELL	M25280	selectin L
58	3.26843	TRADD	L41690	TNFR1-associated via death domain, isoform 1
59	3.12641	IFITM3	X57352	interferon-induced transmembrane protein 3 (1-8U)
60	3.0891	GZMA	M18737	granzyme A
61	3.07205	E2F2	L22846	E2F transcription factor 2
62	3.05841	GSTM2	M63509	glutathione S-transferase M2
63	3.04556	CASP7	U37448	caspase 7, isoform alpha
64	3.03641	TAF2C2	Y09321	TATA box-binding protein-associated factor C2 (TAF4B)
65	3.0238	CCR5	U54994	chemokine (C-C motif) receptor 5
66	2.95352	NBS1	AF058696	Nijmegen breakage syndrome 1 (nibrin)
67	2.93827	RIPK2	AF027706	receptor-interacting serine-threonine kinase 2
68	2.9288	MAD	L06895	MAX dimerization protein 1
69	2.86567	RIPK1	U50062	receptor-interacting serine-threonine kinase 1
70	2.72859	CFLAR	AF010127	CASP8 and FADD-like apoptosis regulator (FLIP)
71	2.71173	SCYA4	J04130	chemokine (C-C motif) ligand 4 (CCL4, MIP1B)
72	2.69645	IL12RB2	U64198	interleukin 12 receptor beta 2
73	2.68471	TNFRSF5	X60592	tumor necrosis factor receptor superfamily, member 5 (CD40)
74	2.59217	IL8RB	L19593	interleukin 8 receptor beta
75	2.56875	HSPCA	AF028832	heat shock protein HSP90A
76	2.56547	TNF	M10988	tumor necrosis factor alpha (TNFSF2, TNFA)
77	2.56498	HSPA5	X87949	heat shock protein GRP78
78	2.53849	ELF1	M82882	E74-like factor 1 (ets domain transcription factor)
79	2.50968	SCYA3	M23452	chemokine (C-C motif) ligand 3 (CCL3, MIP1A)
80	2.50662	ADCY1	L05500	adenylate cyclase 1
81	2.47185	HSPA1L	D85730	heat shock protein HSP70-HOM
82	2.43875	MAP2K6	U39064	mitogen-activated protein kinase kinase 6 (MEK6), isoform 2
83	2.43176	IL2RB	M26062	interleukin 2 receptor, beta
84	2.42785	IRF8	M91196	interferon-regulatory factor 8 (ICSBP1)
85	2.42423	STAT3	L29277	signal transducer and activator of transcription 3
86	2.36186	PIM2	U77735	pim-2 oncogene
87	2.36135	RELA	L19067	v-rel reticuloendotheliosis viral oncogene homolog A (NFKB p65)
88	2.35668	STK3	U26424	serine/threonine kinase 3
89	2.3377	CASP1	U13699	caspase 1 (ICE), isoform delta
90	2.28622	TCF4	NM_003199	transcription factor 4
91	2.28442	CD163	NM_004244	CD163 antigen
92	2.23334	TNFSF6	D38122	tumor necrosis factor superfamily, member 6 (FASL)
93	2.22369	RBBP6	X85133	retinoblastoma-binding protein 6
94	2.21184	RAB7L1	D84488	RAB7, member RAS oncogene family-like 1
95	2.17856	JAK3	U09607	Janus kinase 3
96	2.14626	GNG5	AF038955	G protein gamma-5
97	2.14482	NOS1	U17327	nitric oxide synthase 1 (nNOS)
98	2.13726	PARP4	AF057160	poly (ADP-ribose) polymerase family, member 4 (ADPRTL1)
99	2.13129	IRF1	X14454	interferon-regulatory factor 1
100	2.12732	LYN	M16038	v-yes-1 Yamaguchi sarcoma viral related oncogene homolog
101	2.1207	TNFAIP6	M31165	tumor necrosis factor alpha-induced protein 6
102	2.06547	IFNG	X13274	interferon gamma
103	2.05382	CD86	U04343	CD86 antigen (B7-2)
104	2.04772	TANK	U63830	TRAF family member-associated NFKB activator (I-TRAF)
105	2.03999	TLR3	U88879	toll-like receptor 3
106	2.03536	HSPA8	NM_006597	heat shock protein HSC70, isoform 1
107	2.00729	NTRK1	X03541	neurotrophic tyrosine kinase receptor type 1 (TRKA)
Upregulated genes in PBMC of the subject #1 (a 46 year-old healthy man) by a 3 hour-exposure to 50 ng/ml recombinant human IFNb are listed with Cy5/Cy3 signal intensity ratio, gene symbol, GenBank accession number, and gene name. In vivo IRG in T cells and non-T cells of RRMS patients reported previously (Ref. 16) are underlined.
