# Supplementary material for: Microarray analysis identifies a set of CXCR3 and CCR2 ligand chemokines as early IFNβ-responsive genes in peripheral blood lymphocytes in vitro: an implication for IFNβ-related adverse effects in multiple sclerosis
Source: BMC Neurol. 2006 May 19;6:18. doi: 10.1186/1471-2377-6-18 (PMC1483835; doi:10.1186/1471-2377-6-18)
Supplement: Additional File 5 — The complete list of upregulated genes in PBMC following exposure to IFNβ for 24 hours. Upregulated genes in PBMC of the subject #1 (a 46 year-old healthy man) by a 24 hour-exposure to 50 ng/ml recombinant human IFNβ are listed with Cy5/Cy3 signal intensity ratio, gene symbol, GenBank accession number, and gene name. In vivo IRG in T cells and non-T cells of RRMS patients reported previously (Ref. 16) are underlined. [file 1471-2377-6-18-S5.xls]

## Sheet: 表2-1 Up
Additional file 5. The complete list of upregulated genes in PBMC following exposure to IFNb for 24 hours
	Cy5/Cy3 ratio	Symbol	GenBank	Gene name
1	193.186	SCYA8	Y10802	chemokine (C-C motif) ligand 8 (CCL8, MCP2)
2	124.775	IFIT1	X03557	interferon-induced protein with tetratricopeptide repeats 1 (IFI56)
3	107.206	IFI27	X67325	interferon alpha-inducible protein 27
4	70.5129	ISG15	M13755	interferon-stimulated gene ISG15 (G1P2)
5	53.2156	SCYB11	AF030514	chemokine (C-X-C motif) ligand 11 (CXCL11, IP-9, I-TAC)
6	38.0699	MX1	M30817	myxovirus resistance protein 1 (MXA)
7	37.9464	IFIT4	AF083470	interferon-induced protein with tetratricopeptide repeats 4 (IFI60)
8	31.5618	SCYB10	X02530	chemokine (C-X-C motif) ligand 10 (CXCL10, IP-10)
9	23.652	G1P3	X02492	interferon alpha-inducible protein (IFI6-16), isoform a
10	23.1	TNFSF10	U37518	tumor necrosis factor superfamily, member 10 (TRAIL)
11	21.3057	MX2	M30818	myxovirus resistance protein 2 (MXB)
12	20.6805	PDGFRL	D37965	platelet-derived growth factor receptor-like protein
13	15.9469	CD80	M27533	CD80 antigen (B7-1)
14	13.9891	IRF7	U53830	interferon-regulatory factor 7, isoform alpha
15	13.9276	IL1RN	X53296	interleukin 1 receptor antagonist, isoform 1
16	13.3055	ISG20	U88964	interferon-stimulated gene ISG20
17	11.8128	IFITM1	J04164	interferon induced transmembrane protein 1 (IFI17)
18	8.67228	SCYA2	S71513	chemokine (C-C motif) ligand 2 (CCL2, MCP1)
19	8.53802	IL6	M14584	interleukin 6
20	8.51438	IL8RB	L19593	interleukin 8 receptor beta (CXCR2)
21	7.90785	SULT1C1	U66036	sulfotransferase family, cytosolic, 1C, member 1
22	7.64913	ATF3	L19871	activating transcription factor 3
23	6.78162	CYP2J2	U37143	cytochrome P450, family 2, subfamily J, polypeptide 2
24	6.67436	IFITM3	X57352	interferon-induced transmembrane protein 3 (1-8U)
25	6.50151	CCNA1	U66838	cyclin A1
26	5.6327	STAT1	M97935	signal transducer and activator of transcription 1, isoform alpha
27	5.59618	ABCB2	X57522	transporter 1, ATP-binding cassette, subfamily B (TAP1)
28	5.56983	POLE2	AF025840	DNA directed polyerase epsilon 2
29	5.43264	STAT2	M97934	signal transducer and activator of transcription 2
30	4.27312	MAD	L06895	MAX dimerization protein 1
31	4.20317	ATF5	NM_012068	activating transcription factor 5
32	4.17057	IFI16	NM_005531	interferon gamma-inducible protein IFI16
33	4.14279	TNFAIP6	M31165	tumor necrosis factor alpha-induced protein 6
34	4.06395	IL15RA	U31628	interleukin 15 receptor alpha
35	4.05363	SP100	M60618	nuclear antigen Sp100
36	3.91494	NR1H3	U22662	nuclear receptor subfamily 1, group H, member 3 (LXRA)
37	3.85638	IL1R2	X59770	interleukin 1 receptor type II
38	3.44739	ISGF3G	M87503	interferon-stimulated transcription factor 3 gamma (IRF9, p48)
39	3.43271	TLR3	U88879	toll-like receptor 3
40	3.33361	HSPA6	X51758	heat shock protein HSP70B'
41	3.26893	JAK2	AF005216	Janus kinase 2
42	3.24944	HSPB1	X54079	heat shock protein HSP27
43	3.12069	SCYA19	U77180	chemokine (C-C motif) ligand 19 (CCL19, MIP3B)
44	3.0876	MYD88	U70451	myeloid differentiation primary response gene 88
45	2.99459	SCYA13	U59808	chemokine (C-C motif) ligand 13 (CCL13, MCP4)
46	2.97103	IRF2	X15949	interferon-regulatory factor 2
47	2.95149	LMNB1	M34458	lamin B1
48	2.93881	E2F2	L22846	E2F transcription factor 2
49	2.93708	HSJ2	L08069	DnaJ (Hsp40) homolog, subfamily A, member 1 (HSPF4)
50	2.92002	LYN	M16038	v-yes-1 Yamaguchi sarcoma viral related oncogene homolog
51	2.91896	AKAP2	NM_007203	A-kinase anchor protein 2
52	2.89469	CASP10	U60519	caspase 10, isoform a
53	2.74237	CCR5	U54994	chemokine (C-C motif) receptor 5
54	2.67215	KITLG	M59964	KIT ligand (SCF), isoform b
55	2.57334	TNFRSF6	X63717	tumor necrosis factor receptor superfamily, member 6 (FAS, APO1)
56	2.55698	TNFRSF5	X60592	tumor necrosis factor receptor superfamily, member 5 (CD40)
57	2.55193	BAG1	AF022224	BCL2-associated athanogene
58	2.54164	ADCY1	L05500	adenylate cyclase 1
59	2.52172	HSPA1A	NM_005345	heat shock protein HSP70-1
60	2.50118	HSPA1B	NM_005346	heat shock protein HSP70-2
61	2.47827	CASP7	U37448	caspase 7, isoform a
62	2.46439	CDKN1A	L25610	cyclin-dependent kinase inhibitor 1A (p21, Cip1)
63	2.46271	SLC1A4	NM_003038	solute carrier family 1, member 4
64	2.44202	ATP10A	AB011138	ATPase, class V, type 10A
65	2.42793	CYP21A2	M17252	cytochrome P450, subfamily XXIA, polypeptide 2
66	2.36898	CASP4	U28014	caspase 4, isoform a
67	2.35243	RIPK2	AF027706	receptor-interacting serine-threonine kinase 2
68	2.28725	GSTM2	M63509	glutathione S-transferase M2
69	2.27546	PPP1R15A	U83981	protein phosphatase 1, regulatory subunit 15A (GADD34)
70	2.23644	TANK	U63830	TRAF family member-associated NFKB activator (I-TRAF)
71	2.1698	SOD2	X07834	superoxide dismutase 2 (Mn-SOD)
72	2.15095	CASP1	U13699	caspase 1 (ICE), isoform delta
73	2.14741	CASP3	U13737	caspase 3 (CPP32), variant alpha
74	2.12662	NBS1	AF058696	Nijmegen breakage syndrome 1 (nibrin)
75	2.12274	FCER1G	M33195	Fc IgE receptor, gamma chain
76	2.11454	RIPK1	U50062	receptor-interacting serine-threonine kinase 1
77	2.1013	CDKN1C	U22398	cyclin-dependent kinase inhibitor 1C (p57, Kip2)
78	2.07638	IL10	M57627	interleukin 10
79	2.07466	HLA-DRA	K01171	major histocompatibility complex class II DR alpha
80	2.0733	CDK5R2	U34051	cyclin-dependent kinase 5, regulatory subunit 2 (p39)
81	2.07303	IL3RA	M74782	interleukin 3 receptor alpha
82	2.05665	TRAF2	U12597	TNF receptor-associated factor 2
83	2.04379	CSF1	M37435	colony stimulating factor 1, isoform a
84	2.03993	IRF1	X14454	interferon-regulatory factor 1
85	2.0286	TRADD	L41690	TNFR1-associated via death domain, isoform 1
86	2.0181	TERF1	NM_003218	telomeric repeat binding factor 1, isoform 2
87	2.01159	TNF	M10988	tumor necrosis factor alpha (TNFSF2, TNFA)
Upregulated genes in PBMC of the subject #1 (a 46 year-old healthy man) by a 24 hour-exposure to 50 ng/ml recombinant human IFNb are listed with Cy5/Cy3 signal intensity ratio, gene symbol, GenBank accession number, and gene name. In vivo IRG in T cells and non-T cells of RRMS patients reported previously (Ref. 16) are underlined.
