# Supplementary material for: Microarray analysis identifies a set of CXCR3 and CCR2 ligand chemokines as early IFNβ-responsive genes in peripheral blood lymphocytes in vitro: an implication for IFNβ-related adverse effects in multiple sclerosis
Source: BMC Neurol. 2006 May 19;6:18. doi: 10.1186/1471-2377-6-18 (PMC1483835; doi:10.1186/1471-2377-6-18)
Supplement: Additional File 6 — The complete list of downregulated genes in PBMC following exposure to IFNβ for 24 hours. Downregulated genes in PBMC of the subject #1 (a 46 year-old healthy man) by a 24 hour-exposure to 50 ng/ml recombinant human IFNβ are listed with Cy5/Cy3 signal intensity ratio, gene symbol, GenBank accession number, and gene name. [file 1471-2377-6-18-S6.xls]

## Sheet: 表2-2 Down
Additional file 6. The complete list of downregulated genes in PBMC following exposure to IFNb for 24 hours
No.	Cy5/Cy3 ratio	Symbol	GenBank	Gene name
1	0.181103	ABCC3	AF083552	ATP-binding cassette, subfamily C, member 3, isoform MRP3
2	0.201086	FOS	NM_005252	cellular oncogene c-fos
3	0.301372	ALDH2	NM_000690	aldehyde dehydrogenase 2 family
4	0.303674	TPST1	NM_003596	tyrosylprotein sulfotransferase 1
5	0.312481	CD9	NM_001769	CD9 antigen
6	0.338621	NRG1	NM_013962	neuregulin 1, isoform GGF2
7	0.351332	TLR5	NM_003268	toll-like receptor 5
8	0.363569	PTGS1	NM_000962	prostaglandin-endoperoxide synthase 1 (COX1), isoform 1
9	0.367032	MGST2	NM_002413	microsomal glutathione S-transferase 2
10	0.378987	ITGAM	NM_000632	integrin, alpha M (CD11B, MAC-1, CR3A)
11	0.379136	SCYA24	NM_002991	chemokine (C-C motif) ligand 24 (eotaxin-2)
12	0.382872	CYP27A1	NM_000784	cytochrome P450, family 27, subfamily A, polypeptide 1 (CTX)
13	0.385989	ALDH1A1	NM_000689	aldehyde dehydrogenase 1 family, member A1
14	0.394833	MYCL1	NM_005376	v-myc myelocytomatosis viral oncogene homolog 1 (LMYC)
15	0.407787	ATP6AP2	NM_005765	ATPase, H+ transporting, lysosomal accessory protein 2 (ATP6M8-9)
16	0.437066	PRKCG	NM_002739	protein kinase C gamma
17	0.446168	ATP2B1	J04027	ATPase, Ca++ transporting, plasma membrane 1, isoform 1b
18	0.464852	AP1S2	NM_003916	adaptor-related protein complex 1, sigma 2 subunit
19	0.468996	NR6A1	NM_001489	nuclear receptor subfamily 6, group A, member 1 (RTR), isoform 2
20	0.470395	GCG	NM_173916	glucagon
21	0.478136	KIT	NM_000222	v-kit Hardy-Zuckerman 4 feline sarcoma viral oncogene homolog (C-Kit)
22	0.482476	PLCB2	NM_004573	phospholipase C beta 2
23	0.491834	IL1A	NM_000575	interleukin 1 alpha
Downregulated genes in PBMC of the subject #1 (a 46 year-old healthy man) by a 24 hour-exposure to 50 ng/ml recombinant human IFNb are listed with Cy5/Cy3 signal intensity ratio, gene symbol, GenBank accession number, and gene name.
