# Supplementary material for: Microarray analysis identifies a set of CXCR3 and CCR2 ligand chemokines as early IFNβ-responsive genes in peripheral blood lymphocytes in vitro: an implication for IFNβ-related adverse effects in multiple sclerosis
Source: BMC Neurol. 2006 May 19;6:18. doi: 10.1186/1471-2377-6-18 (PMC1483835; doi:10.1186/1471-2377-6-18)
Supplement: Additional File 7 — Top 20 upregulated genes in PBMC following exposure to IFNβ for 3 hours: two additional subjects. Upregulated genes in PBMC of the subject #2 (a 28 year-old healthy man) and #4 (a 27 year-old woman with RRMS who was a dropout of IFNβ treatment due to induction of frequent severe relapses) following a 3 hour-exposure to 50 ng/ml recombinant human IFNβ are listed with Cy5/Cy3 signal intensity ratio, gene symbol, and gene name. Both CXCR3 ligand (yellow) and CCR2 ligand (blue) chemokines are highlighted. [file 1471-2377-6-18-S7.xls]

## Sheet: 表1-1 Up
Additional file 7. Top 20 upregulated genes in PBMC following exposure to IFNb for 3 hours: two additional subjects
(A) The subject #2
No.	Cy5/Cy3 ratio	Symbol	Gene name
1	373.046	IFIT1	interferon-induced protein with tetratricopeptide repeats 1 (IFI56)
2	155.793	SCYB10	chemokine (C-X-C motif) ligand 10 (CXCL10, IP-10)
3	128.108	SCYB11	chemokine (C-X-C motif) ligand 11 (CXCL11, IP-9, I-TAC)
4	105.584	MX1	myxovirus resistance protein 1 (MXA)
5	80.7836	SCYA8	chemokine (C-C motif) ligand 8 (CCL8, MCP2)
6	55.5364	IFIT4	interferon-induced protein with tetratricopeptide repeats 4 (IFI60)
7	55.3803	ISG15	interferon-stimulated gene ISG15 (G1P2)
8	55.3357	TNFSF10	tumor necrosis factor superfamily, member 10 (TRAIL)
9	33.167	MX2	myxovirus resistance protein 2 (MXB)
10	30.4671	SCYB9	chemokine (C-X-C motif) ligand 9 (CXCL9, MIG)
11	27.5283	G1P3	interferon alpha-inducible protein (IFI-6-16), isoform a
12	20.0668	IL6	interleukin 6
13	18.2439	IFNG	interferon gamma
14	17.9036	STAT1	signal transducer and activator of transcription 1, isoform alpha
15	16.2477	IRF7	interferon regulatory factor 7, isoform alpha
16	15.5943	ISG20	interferon stimulated gene ISG20
17	13.6282	SCYA2	chemokine (CC-motif) ligand 2 (CCL2, MCP1)
18	11.8173	IL1RN	interleukin 1 receptor antagonist, isoform 1
19	8.62429	STAT2	signal transducer and activator of transcription 2
20	7.81781	ABCB2	transporter 1, ATP-binding cassette, subfamily B (TAP1)
(B) The subject #4
No.	Cy5/Cy3 ratio	Symbol	Gene name
1	277.152	IFIT1	interferon-induced protein with tetratricopeptide repeats 1 (IFI56)
2	267.248	SCYB10	chemokine (C-X-C motif) ligand 10 (CXCL10, IP-10)
3	240.917	SCYB11	chemokine (C-X-C motif) ligand 11 (CXCL11, IP-9, I-TAC)
4	168.648	SCYA8	chemokine (C-C motif) ligand 8 (CCL8, MCP2)
5	74.5141	TNFSF10	tumor necrosis factor superfamily, member 10 (TRAIL)
6	72.0942	IFIT4	interferon-induced protein with tetratricopeptide repeats 4 (IFI60)
7	72.0006	IL6	interleukin 6
8	66.5705	SCYA2	chemokine (CC-motif) ligand 2 (CCL2, MCP1)
9	58.0401	ISG15	interferon-stimulated gene ISG15 (G1P2
10	50.1571	IL1RN	interleukin 1 receptor antagonist, isoform 1
11	47.1136	SCYB9	chemokine (C-X-C motif) ligand 9 (CXCL9, MIG)
12	41.7948	MX1	myxovirus resistance protein 1 (MXA)
13	16.2298	ISG20	interferon stimulated gene ISG20a
14	13.6279	ABCB2	transporter 1, ATP-binding cassette, subfamily B (TAP1)
15	13.4121	IFNG	interferon gamma
16	12.6964	SCYA3	chemokine (C-C motif) ligand 3 (CCL3, MIP1A)
17	12.2184	MX2	myxovirus resistance protein 2 (MXB)
18	11.0483	IL15RA	interleukin 15 receptor alpha
19	10.8714	IRF7	interferon regulatory factor 7
20	10.494	CCNA1	cyclin A1
Upregulated genes in PBMC of the subject #2 (a 28 year-old healthy man) and #4 (a 27 year-old woman with RRMS who was a dropout of IFNb treatment due to induction of frequent severe relapses) following a 3 hour-exposure to 50 ng/ml recombinant human IFNb are listed with Cy5/Cy3 signal intensity ratio, gene symbol, and gene name. Both CXCR3 ligand (yellow) and CCR2 ligand (blue) chemokines are hig…
